# Supplementary material for: Trends in prevalence of fractures among adults in the United States, 1999–2020: a population-based study
Source: Int J Surg. 2023 Nov 3;110(2):721–32. doi: 10.1097/JS9.0000000000000883 (PMC10871608; doi:10.1097/JS9.0000000000000883)
Supplement: Supplementary file 2 [file js9-110-0721-s002.xlsx]

## Sheet: About fractures
No.	Author/Year	Developer	Country	Population	Topic	Recommendation	Grade of Recommendation	Quality of evidence	Criteria for grade of recommendations and quality of evidence
1	O'Connor 2022	The American Academy of Orthopaedic Surgeons (AAOS)	USA	Adults aged >=50 years with hip fractures	Management of fractures	1. Preoperative traction should not be used for patients with a hip fracture.	Strong	High	Strong: Evidence from two or more “High” quality studies with consistent findings for recommending for or against the intervention. Or Rec is upgraded from Moderate using the EtD framework. Moderate: Evidence from two or more “Moderate” quality studies with consistent findings, or evidence from a single “High” quality study for recommending for or against the intervention. Or Rec is upgraded or d…
						2. Hip fracture surgery within 24 to 48 hours of admission may be associated with better outcomes.	Moderate	Moderate
						3. Venous thromboembolism prophylaxis should be used in hip fracture patients.	Strong	High
						4. Either spinal or general anesthesia is appropriate for patients with a hip fracture.	Strong	High
						5. In patients with unstable (displaced) femoral neck fractures, arthroplasty is recommended over fixation.	Strong	High
						6. In patients with unstable (displaced) femoral neck fractures, unipolar or bipolar hemiarthroplasty can be equally beneficial.	Moderate	Moderate
						7. In properly selected patients with unstable (displaced) femoral neck fractures, theremay be a functional benefit toTHA over hemiarthroplasty at the riskof increasing complications.	Moderate	Moderate
						8. In patients undergoing arthroplasty for femoral neck fractures, the use of cemented femoral stems is recommended.	Strong	High
						9. In patients undergoing treatment of femoral neck fractures with hip arthroplasty, evidence does not show a favored surgical approach.	Moderate	Moderate
						10. In patients with stable intertrochanteric fractures, the use of either a sliding hip screw or a cephalomedullary device is recommended.	Strong	High
						11. In patients with subtrochanteric or reverse obliquity fractures, a cephalomedullary device is recommended.	Strong	High
						12. Patients with unstable intertrochanteric fractures should be treated with a cephalomedullary device.	Strong	High
						13. A blood transfusion threshold of no higher than 8 g/dL is suggested in asymptomatic postoperative hip fracture patients.	Moderate	Moderate
						14. Multimodal analgesia incorporating a preoperative nerve block is recommended to treat pain after hip fracture.	Strong	High
						15. Tranexamic acid should be administered to reduce blood loss and blood transfusion in patients with hip fractures.	Strong	High
						16. Interdisciplinary care programs should be used in the care of hip fracture patients to decrease complications and improve outcomes.	Strong	High
						17. In patients with stable (affected/nondisplaced) femoral neck fractures, hemiarthroplasty, internal fixation, or nonsurgical care may be considered.	Limited	Low
						18. In patients with pertrochanteric femur fractures, a short or long cephalomedullary nail may be considered.	Limited	Low
						19. After surgical treatment of hip fractures, immediate, full weight bearing to tolerance may be considered.	Limited	Low
2	Kamal 2022	The American Academy of Orthopaedic Surgeons (AAOS) and the American Society for Surgery of the Hand (ASSH)	USA	Distal radius fractures	Management of fractures	1. Inconsistent evidence suggests no difference in outcomes between use of arthroscopic assistance and no arthroscopic assistance when treating patients for distal radius fractures.	Moderate	NA	A Strong recommendation means that the quality of the supporting evidence is high. A Moderate recommendation means that the benefits exceed the potential harm (or that the potential harm clearly exceeds the benefits in the case of a negative recommendation), but the quality/applicability of the supporting evidence is not as strong. A Limited recommendation means that there is a lack of compelling…
						2. Inconsistent evidence suggests no difference in outcomes between a home exercise program and supervised therapy following treatment for distal radius fractures.	Limited	NA
						3. Moderate evidence supports that for non-geriatric patients (most commonly defined in studies as under 65 years of age), operative treatment for fractures with post reduction radial shortening >3mm, dorsal tilt >10 degrees, or intraarticular displacement or step off >2 mm leads to improved radiographic and patient reported outcomes.	Moderate	NA
						4. Strong evidence suggests that operative treatment for geriatric patients (most commonly defined in studies as 65 years of age and older) does not lead to improved long-term patient reported outcomes compared to non-operative treatment.	Strong	NA
						5. Limited evidence suggests no difference in outcomes based on frequency of radiographic evaluation for patients treated for distal radius fractures.	Limited	NA
						6. Strong evidence suggests no significant difference in radiographic or patient reported outcomes between fixation techniques for complete articular or unstable distal radius fractures, although volar locking plates lead to early recovery of function in the short term (3 months).	Strong	NA
3	Shapiro 2021	The American Academy of Orthopaedic Surgeons (AAOS) and the American Society for Surgery of the Hand (ASSH)	USA	Distal radius fractures	Evaluation and treatment of acute distal radius fractures	1. Inconsistent evidence suggests no difference in outcomes between use of arthroscopic assistance and no arthroscopic assistance when treating patients for distal radius fractures	Moderate	NA	NA
						2. Inconsistent evidence suggests no difference in outcomes between a home exercise program and supervised therapy following treatment for distal radius fractures	Limited	NA
						3. Moderate evidence supports that for nongeriatric patients (most commonly defined in studies as those under 65 years of age), operative treatment for fractures with postreduction radial shortening >3 mm, dorsal tilt >10°, or intra-articular displacement or step off >2 mm leads to improved radiographic and patient-reported outcomes	Moderate	NA
						4. Strong evidence suggests that operative treatment for geriatric patients (most commonly defined in studies as those 65 years of age and older) does not lead to improved long-term patient-reported outcomes compared to nonoperative treatment	Strong	NA
						5. Limited evidence suggests no difference in outcomes based on frequency of radiographic evaluation for patients treated for distal radius fractures	Limited	NA
						6. Strong evidence suggests no significant difference in radiographic or patient-reported outcomes between fixation techniques for complete articular or unstable distal radius fractures, although volar locking plates lead to earlier recovery of function in the short term	Strong	NA
4	Forrester 2020	The Surgical Infection Society’s (SIS’s) Therapeutics and Guidelines Committee	USA	Traumatic facial fractures	Antibiotic administration in the management of traumatic facial fractures	1. Question: In adult patients with non-operative midface or upper face or mandibular facial fractures after trauma, should prophylactic antibiotics be administered to decrease infectious complications of the head and neck, hospital length of stay, or death? Recommendation: We recommend that in adult patients with non-operative upper face, midface, or mandibular fractures, prophylactic antibiotic…	NA	Level 2C	For the qualitative synthesis, the quality and certainty of published evidence was evaluated using the GRADE definitions
						2. Question: In adult patients with operative nonmandibular facial fractures after trauma, should preoperative (not peri-operative) prophylactic antibiotics be administered to patients awaiting surgery to decrease hardware infection, infectious complications of the head and neck, hospital length of stay, or death? Recommendation: We recommend that in adult patients with operative, nonmandibular f…	NA	Level 2C
						3. Question: In adult patients with mandibular fractures after trauma, should pre-operative (not perioperative) prophylactic antibiotics be administered to patients awaiting surgery to decrease hardware infection, infectious complications of the head and neck, hospital length of stay, or death? Recommendation: We recommend that in adult patients with operative mandibular fractures, pre-operative …	NA	Level 2C
						4. Question: In adult patients with operative nonmandibular facial fractures after trauma, should postoperative prophylactic antibiotics be administered to decrease hardware infection, infectious complications of the head and neck, hospital length of stay, or death? Recommendation: We recommend that in adult patients with operative, nonmandibular facial fractures, post-operative (>24 hours) antib…	NA	Level 1B
						5. Question: In adult patients with mandibular fractures after trauma, should post-operative antibiotics be administered to decrease hardware infection, infectious complications of the head and neck, hospital length of stay, or death? Recommendation: We recommend that in adult patients with operative mandibular facial fractures, post-operative antibiotics (>24 hours) not be prescribed.	NA	Level 1B
5	Kasotakis 2017	The Eastern Association for the Surgery of Trauma	USA	Rib fractures	Operative fixation	1. Question: In adult patients with flail chest after blunt trauma, should rib ORIF be performed (versus nonoperative management) to decrease mortality; ventilator, ICU LOS, and hospital LOS; incidence of pneumonia and need for tracheostomy; and improve pain control? Recommendation: In adult patients with flail chest after blunt trauma, we conditionally recommend rib ORIF to decrease mortality; s…	Conditional	Low	Authors aim to perform a systematic review and to develop evidence-based recommendations regarding which patients with blunt chest wall trauma should undergo operative rib ORIF, following theGrading of Recommendations Assessment, Development, and Evaluation (GRADE) methodolgy.
						2. Question: In adult patients with nonflail rib fractures after blunt trauma, should rib ORIF be performed (versus nonoperative management) to decrease mortality and incidence of pneumonia; shorten hospital LOS; improve pain control; and shorten duration of mechanical ventilation, hospital LOS and ICU LOS, and need for tracheostomy if applicable? Recommendation: In adult patients with nonflail r…	Cannot recommend	Low
6	Roberts 2015	The American Academy of Orthopaedic Surgeons (AAOS)	USA	Elderly patients with hip fractures	Management of fractures	1. Moderate evidence supportsMRIas the advanced imaging modality of choice for diagnosis of presumed hip fracture not apparent on initial radiographs.	Moderate	NA	A Strong recommendation means that the quality of the supporting evidence is high. A Moderate recommendation means that the benefits exceed the potential harm (or that the potential harm clearly exceeds the benefits, in the case of a negative recommendation), but the quality/applicability of the supporting evidence is not as strong. A Limited recommendationmeans that there is a lack of compelling…
						2. Strong evidence supports regional analgesia to improve preoperative pain control in patients with hip fracture.	Strong	NA
						3. Moderate evidence does not support routine use of preoperative traction for patients with a hip fracture.	Moderate	NA
						4. Moderate evidence supports that hip fracture surgery within 48 hours of admission is associated with better outcomes.	Moderate	NA
						5. Limited evidence supports not delaying hip fracture surgery for patients on aspirin and/or clopidogrel.	Limited	NA
						6. Strong evidence supports similar outcomes for general or spinal anesthesia for patients undergoing hip fracture surgery.	Strong	NA
						7. Moderate evidence supports operative fixation for patients with stable (nondisplaced) femoral neck fractures.	Moderate	NA
						8. Strong evidence supports arthroplasty for patients with unstable (displaced) femoral neck fractures.	Strong	NA
						9. Moderate evidence supports that the outcomes of unipolar and bipolar hemiarthroplasty for unstable (displaced) femoral neck fractures are similar.	Moderate	NA
						10. Moderate evidence supports a benefit to total hip arthroplasty in properly selected patients with unstable (displaced) femoral neck fractures.	Moderate	NA
						11. Moderate evidence supports the preferential use of cemented femoral stems in patients undergoing arthroplasty for femoral neck fractures.	Moderate	NA
						12. Moderate evidence supports higher dislocation rates with a posterior approach in the treatment of displaced femoral neck fractures with hip arthroplasty.	Moderate	NA
						13. Moderate evidence supports the use of either a sliding hip screw or a cephalomedullary device in patients with stable intertrochanteric fractures.	Moderate	NA
						14. Strong evidence supports using a cephalomedullary device for the treatment of patients with subtrochanteric or reverse obliquity fractures.	Strong	NA
						15. Moderate evidence supports using a cephalomedullary device for the treatment of patients with unstable intertrochanteric fractures.	Moderate	NA
						16. Moderate evidence supports use of venous thromboembolism prophylaxis in hip fracture patients.	Moderate	NA
						17. Strong evidence supports a blood transfusion threshold of no higher than 8 g/dL in asymptomatic postoperative hip fracture patients.	Strong	NA
						18. Moderate evidence supports that supervised occupational and physical therapy across the continuum of care, including home, improves functional outcomes and fall prevention.	Moderate	NA
						19. Strong evidence supports intensive physical therapy post-discharge to improve functional outcomes in hip fracture patients.	Strong	NA
						20. Moderate evidence supports that postoperative nutritional supplementation reducesmortality and improves nutritional status in hip fracture patients.	Moderate	NA
						21. Strong evidence supports use of an interdisciplinary care program in those patients with mild to moderate dementia who have sustained a hip fracture to improve functional outcomes.	Strong	NA
						22. Strong evidence supports multimodal pain management after hip fracture surgery.	Strong	NA
						23. Moderate evidence supports use of supplemental vitamin D and calcium in patients following hip fracture surgery.	Moderate	NA
						24. Limited evidence supports preoperative assessment of serum levels of albumin and creatinine for risk assessment of hip fracture patients.	Limited	NA
						25. Moderate evidence supports that patients be evaluated and treated for osteoporosis after sustaining a hip fracture.	Moderate	NA
7	Brox 2015	The American Academy of Orthopaedic Surgeons (AAOS)	USA	Elderly patients with hip fractures	Management of fractures	1. Moderate evidence supports MRI as the advanced imaging of choice for diagnosis of presumed hip fracture not apparent on initial radiographs.	Moderate	NA	NA
						2. Strong evidence supports regional analgesia to improve preoperative pain control in patients with hip fracture.	Strong	NA
						3. Moderate evidence does not support routine use of preoperative traction for patients with a hip fracture.	Moderate	NA
						4. Moderate evidence supports that hip fracture surgery within 48 hours of admission is associated with better outcomes.	Moderate	NA
						5. Limited evidence supports not delaying hip fracture surgery for patients on aspirin and/or clopidogrel.	Limited	NA
						6. Strong evidence supports similar outcomes for general or spinal anesthesia for patients undergoing hip fracture surgery.	Strong	NA
						7. Moderate evidence supports operative fixation for patients with stable (non-displaced) femoral neck fractures.	Moderate	NA
						8. Strong evidence supports arthroplasty for patients with unstable (displaced) femoral neck fractures.	Strong	NA
						9. Moderate evidence supports that the outcomes of unipolar and bipolar hemiarthroplasty for unstable (displaced) femoral neck fractures are similar.	Moderate	NA
						10. Moderate evidence supports a benefit to total hip arthroplasty in properly selected patients with unstable (displaced) femoral neck fractures.	Moderate	NA
						11. Moderate evidence supports the preferential use of cemented femoral stems in patients undergoing arthroplasty for femoral neck fractures.	Moderate	NA
						12. Moderate evidence supports higher dislocation rates with a posterior approach in the treatment of displaced femoral neck fractures with hip arthroplasty.	Moderate	NA
						13. Moderate evidence supports the use of either a sliding hip screw or a cephalomedullary device in patients with stable intertrochanteric fractures.	Moderate	NA
						14. Strong evidence supports using a cephalomedullary device for the treatment of patients with subtrochanteric or reverse obliquity fractures.	Strong	NA
						15. Moderate evidence supports using a cephalomedullary device for the treatment of patients with unstable intertrochanteric fractures.	Moderate	NA
						16. Moderate evidence supports use of venous thromboembolism prophylaxis (VTE) in hip fracture patients.	Moderate	NA
						17. Strong evidence supports a blood transfusion threshold of no higher than 8 g/dl in asymptomatic postoperative hip fracture patients.	Strong	NA
						18. Moderate evidence supports that supervised occupational and physical therapy across the continuum of care, including home, improves functional outcomes and fall prevention.	Moderate	NA
						19. Strong evidence supports intensive physical therapy post-discharge to improve functional outcomes in hip fracture patients.	Strong	NA
						20. Moderate evidence supports that postoperative nutritional supplementation reduces mortality and improves nutritional status in hip fracture patients.	Moderate	NA
						21. Strong evidence supports use of an interdisciplinary care program in those patients with mild to moderate dementia who have sustained a hip fracture to improve functional outcomes.	Strong	NA
						22. Strong evidence supports multimodal pain management after hip fracture surgery.	Strong	NA
						23. Moderate evidence supports use of supplemental vitamin D and calcium in patients following hip fracture surgery.	Moderate	NA
						24. Limited evidence supports preoperative assessment of serum levels of albumin and creatinine for risk assessment of hip fracture patients.	Limited	NA
						25. Moderate evidence supports that patients be evaluated and treated for osteoporosis after sustaining a hip fracture.	Moderate	NA
8	Corrao 2023	The Italian Fragility Fracture Team appointed by the Italian National Health Institute	Italy		NA	1. Clinical question: Might the recognition of frailty as the cause or contributing cause of the fracture improve the patient’s prognosis? Recommendation: Recognizing bone fragility as the cause or contributing cause of the current fracture	Recommended	High	Ratings for recommendation type and strength (i.e., 1 recommended/recommended against, 2 suggested/suggested against) together with GRADE quality assessment labels (i.e., A = high, B = moderate, C = low, and D = very low) were assigned
						2. Clinical question: What operational characteristics and applicability do the available risk assessment tools and algorithms show? Recommendation: Measuring the individual (re)fracture risk using a validated tool	Recommended	Moderate
						3. Clinical question: How can we identify patients at imminent risk of (re)fracture? Recommendation: Assessing the patient’s exposure to several factors associated with imminent (re)fracture risk	Recommended	Low
						4. Clinical question: Which therapeutic strategy should be recommended in the short- and long-term treatment of patients at high or imminent risk of (re)fracture? Recommendation: Using a sequential pharmacologic scheme from anabolic to antiresorptive drugs, mainly in patients at higher/imminent risk of fracture	Recommended	Moderate
						5. Clinical question: Might it be advisable to discontinue drugs aimed at reducing the risk of adverse events in patients at high risk of (re) fracture? Recommendation: Avoiding treatment interruption, except for serious adverse events that occur	Suggested	Moderate
						6. Clinical question: Is the use of clinical governance models, such as the so-called Fracture Liaison Services, suitable for patients’ post-fracture management? Recommendation: Implementing multidisciplinary care systems (e.g., Fracture Liaison Service), for ensuring patients’ transition to hospital outpatient services.	Recommended	Moderate

## Sheet: About osteoporosis (≥50 years)
No.	Author/Year	Developer	Country	Population	Topic	Recommendation	Grade of Recommendation	Quality of evidence	Criteria for grade of recommendations and quality of evidence
1	Qaseem 2023	American College of Physicians (ACP) Clinical Guidelines Committee	USA	Postmenopausal females diagnosed with primary osteoporosis	Reduce the risk of fracture	1. ACP recommends that clinicians use bisphosphonates for initial pharmacologic treatment to reduce the risk of fractures in postmenopausal females diagnosed with primary osteoporosis	Strong	High	Graded evidence using the GRADE (Grading of Recommendations Assessment, Development and Evaluation) system.
				Males diagnosed with primary osteoporosis		2. ACP suggests that clinicians use bisphosphonates for initial pharmacologic treatment to reduce the risk of fractures in males diagnosed with primary osteoporosis	Conditional	Low
				Postmenopausal females diagnosed with primary osteoporosis		3. ACP suggests that clinicians use the RANK ligand inhibitor (denosumab) as a second-line pharmacologic treatment to reduce the risk of fractures in postmenopausal females diagnosed with primary osteoporosis who have contraindications to or experience adverse effects of bisphosphonates	Conditional	Moderate
				Males diagnosed with primary osteoporosis		4. ACP suggests that clinicians use the RANK ligand inhibitor (denosumab) as a second-line pharmacologic treatment to reduce the risk of fractures in males diagnosed with primary osteoporosis who have contraindications to or experience adverse effects of bisphosphonates	Conditional	Low
				Females with primary osteoporosis with very high risk of fracture		5. ACP suggests that clinicians use the sclerostin inhibitor (romosozumab, moderate-certainty evidence) or recombinant PTH (teriparatide, low-certainty evidence), followed by a bisphosphonate, to reduce the risk of fractures only in females with primary osteoporosis with very high risk of fracture	Conditional	Moerate, Low
				Females over the age of 65 with low bone mass (osteopenia)		6. ACP suggests that clinicians take an individualized approach regarding whether to start pharmacologic treatment with a bisphosphonate in females over the age of 65 with low bone mass (osteopenia) to reduce the risk of fractures	Conditional	Low
2	Messina 2022	An expert committee in osteoporosis with broad representation and experience from Latin American countries	USA	patients with glucocorticoid-induced osteoporosis (GIO)	Preventive measures	1. Taking 2.5 mg/day of prednisone or equivalent for at least 3 months, orally, is the minimum GC dose that indicates an increased risk of fracture, for which preventative measurements should be prescribed	NA	Grade A	Questions, level of evidence and recommendations were identified preserving the level of evidence and strength of recommendation published in the original guidelines; grading of the recommendations based on the strength of scientific evidence of the studies was made according to the criteria of the Oxford Centre for the Evidence-based Medicine (EBM)
						2. Clinical risk factors are useful to predict the risk of fracture in patients taking GC, including low body mass index (< 19 kg/m2), history of previous fractures, familial history of hip fractures, alcohol abuse or tobacco consumption, rheumatoid arthritis and other conditions that affect bone health	NA	Grade B
						3. Daily dose of GC correlate with relative risk of fractures (from a RR of 1.55 to 5.18 with doses of 2.5 to higher than 7.5 mg of prednisone)	NA	Grade A
						4. Patients receiving inhaled GC (IHGC) need to be evaluated to detect low BMD as do patients receiving oral GC, although IHGC have a less deleterious effect on bone. Oral GC should be replaced by IHGC when possible	NA	Grade B
						5. Individuals taking larger doses of GC (> 7.5 mg/day prednisone or equivalent) that exceed the intervention threshold based on GC dose-adjusted FRAX ® tool, should be considered for bone protective therapy	NA	Grade B
						6. Patients facing the need to receive long-term GC should be evaluated with BMD testing at lumbar spine, proximal femur and non-dominant radius	NA	Grade A
						7. Trabecular bone score (TBS) is potentially useful in the evaluation of bone status and risk fracture in patients receiving GC, although access is limited and the technique is not considered mandatory	NA	Grade D
						8. Biochemical markers of bone turnover are useful but not essential to determine initial risk in patients receiving GC	NA	Grade D
						9. Initial evaluation in patients who start long-term treatment with GC should include assessment of GC dose, duration and patterns of use, as well as a history of fractures, falls, frailty and other risk factors for fractures. General laboratory tests should include evaluation of existing comorbidities, as suggested by the history and physical exam	NA	Grade A
						10. Calcium and vitamin D supplementation should be considered because of the reduction in intestinal calcium absorption due to GC therapy [37]. Calcium supplements are required in those individuals whose intake is below 1000 mg of dietary calcium per day. Calcium carbonate or citrate should be supplemented in those patients who do not fulfill this dietary intake	NA	Grade A
						11. Non-active (cholecalciferol and ergocalciferol) and active (alfacalcidol and calcitriol) forms of vitamin D administered concomitantly, are useful to prevent bone mass loss in chronic users of GC	NA	Grade A
						12. The recommended dose of vitamin D in patients with GIO is 1000 to 2000 IU/day, with the goal of reaching a serum level of 25-hydroxyvitamin D (25OHD) of 30 ng/mL	NA	Grade B
						13. Regular weight-bearing exercise is recommended for the management of every patient at risk of GIO as it brings improvements in BMD and a decrease in the risk of falling (data are extrapolated from the primary osteoporosis recommendations)	NA	Grade B]
						14. Lifestyle recommendations such as avoiding smoking, alcohol excess consumption, sedentary lifestyle and low body weight (BMI < 19 kg/m2) should be indicated to every patient at risk of GIO (as per primary osteoporosis recommendations)	NA	Grade B
						15. The association of calcium and vitamin D is preferred to either of them alone in patients with GIO	NA	Grade A
						16. FRAX with GC adjustment assessment should be used to determine fracture risk and define the need of pharmacological therapy to prevent GIO in patients 40 years and older.	NA	Grade A
						17. There are no tools available to evaluate absolute risk in children and patients younger than 40 years old. In these populations, the main risk factors are history of previous fractures and BMD values	NA	Grade B
						18. An increased risk for fractures in patients younger than 40 years old should be determined according to Z score < -3, or rapid bone loss (> 10% in spine or hip in one year) and continuing treatment with GC for more than 6 months	NA	Grade B
						19. DXA measurement is recommended in children and teenagers who will start treatment with GC at a dose > 0.16 mg/kg/day or those who have received four or more systemic GC courses	NA	Grade A
						20. FRAX values should be increased in a relative value of 15% for major OP fractures and 20% for hip fractures in relation to GC dose	NA	Grade B
						21. Patients who will use GC for over 3 months at a dose of 2.5 mg or higher should be studied with BMD testing (lumbar spine, femoral neck and if possible, forearm) when starting GC therapy	NA	Grade A
						22. BMD testing should be performed at least yearly in patients receiving long-term GC	NA	Grade C
						23. Spinal radiograph (thoracic lateral view and lumbar spine) or vertebral fracture assessment (VFA) should be performed at the start of GC therapy (if daily dose is expected to be 2.5 mg/day or higher for at least 3 months) and every 6 months during the first year and annually later	NA	Grade A
						24. In men, a spine or femoral neck T score < - 1.0 should be an indicator for prevention and a T score < - 1.9 for starting treatment	NA	Grade C
						25. Biochemical markers of bone turnover may be useful but are not essential to manage patients with GIO	NA	Grade D
						26. Bone densitometry should be performed in children and adolescents who will initiate GC therapy (prevention at prednisone doses > 0.16 mg/kg/day and in those who have undergone four or more courses of systemic GC). BMD testing should be performed at the beginning of GC use and as a control to assess lumbar spine and whole body (excluding the head). The term “low bone mass” should be used inste…	NA	Grade B
						27. Alendronate at a dose of 70 mg weekly may be used to prevent and treat GIO because it increases bone mass	NA	Grade A
						28. Risedronate may be used for prevention and treatment of GIO because it increases bone mass and reduces vertebral fractures in up to 70% of patients	NA	Grade A
						29. Alendronate, at a dose of 5–10 mg/day can be used to prevent and treat GIO in men, with evidence of a reduction of bone loss but no reduction on vertebral fractures. Risedronate at a dose of 5 mg/day reduces bone loss and vertebral fractures in as much as 82.4%. Bisphosphonates have some benefits in reducing nonvertebral fractures	NA	Grade A
						30. Zoledronic acid at a dose of 5 mg/year may be used to prevent and treat GIO, with evidence of an increase in BMD at lumbar spine and proximal femur although this increase did not reduce significantly the occurrence of new fractures	NA	Grade B
						31. Teriparatide at a dose of 20mcg/day administered subcutaneously may be considered both for prevention and treatment of GIO in women and men. Hirooka et al. published a 48 months sequential study including 47 patients compared teriparatide during 2 years followed by 2 years of denosumab vs denosumab from the beginning of the study in GIO showing higher BMD increments in the teriparatide–denosu…	NA	Grade B
						32. Teriparatide should be indicated as a first therapeutic agent in GIO when there is a history of previous fracture and a T score < - 3.0. Teriparatide reduce the risk of vertebral fractures but does not have the same effect in non-vertebral fractures. In patients at a very high fracture risk, it is recommended an anabolic agent first and then maintenance with an antiresorptive agent	NA	Grade A
						33. Denosumab administered subcutaneously 60 mg every 6 months may be considered for both prevention and treatment of GIO in adult patients and showed to be superior to risedronate	NA	Grade A
						34. In premenopausal women treated with GC, the need for treatment should be decided considering not only BMD, but also the occurrence of previous fractures, dose of GC, estimated time on GC therapy and childbearing potential	NA	Grade A
						35. In postmenopausal women, evidence from large population clinical studies, although not focused on GIO, show a decrease in non-vertebral fractures. Other publications demonstrated that teriparatide, zoledronic acid and denosumab increase hip BMD more than other agents	NA	Grade B
					Follow-up and subsequent evaluation of risk	36. Patients must be evaluated by DXA every 12–24 months at lumbar spine and femoral neck except in the case of very high doses of GC in organ transplantation recipients who may have very rapid bone loss. In this case an evaluation after 6 months of GC treatment may be warranted	NA	Grade B
						37. Biochemical markers of bone turnover, although useful, are not essential for follow-up	NA	Grade C
					Diagnostic procedures	38. All the patients who start GC therapy for more than 3 months (2.5 mg of prednisone or equivalent daily) should have a BMD test at lumbar spine and proximal femur	NA	Grade A
						39. Non-dominant radius BMD may be useful considering that BMD may decrease earlier than vertebral BMD and that increased vertebral bone marrow adiposity may bias BMD measurement in patients receiving GC	NA	Grade D
						40. All patients should be evaluated by FRAX according to the correction coefficient of GC doses at the beginning of GC therapy	NA	Grade A
						41. Bone densitometry evaluation (lumbar spine, proximal femur) is warranted in patients who receive high GC doses before and yearly after organ transplantation	NA	Grade A
						42. TBS is a useful tool that increases the diagnostic accuracy but is neither essential nor indispensable to study patients on GC therapy. However, TBS may be useful to measure trabecular BMD in patients receiving GC to avoid the artifact that may introduce variations in bone marrow fat into vertebral bodies. Comparative studies between whole vertebral BMD and TBS showed TBS utility in these cas…	NA	Grade B
					Treatment	43. Bisphosphonates may be used continuously if GC treatment is maintained and the patient has a moderate to high risk of fracture according to FRAX tool	NA	Grade B
						44. If GC are discontinued, the interruption of osteoporosis drug treatment may be recommended if fracture risk is low according to FRAX tool	NA	Grade B
						45. Considering the lack of evidence regarding the safety of bisphosphonates during pregnancy such drugs should be avoided or carefully used only in specific cases	NA	Grade C
						46. Bisphosphonates should be stopped as early as possible before pregnancy and be used with special attention to contraception in girls	NA	Grade C
						47. Administration of bisphosphonates during lactation, should be considered with caution depending on the fracture risk being imperative to closely observe the infant to detect hypocalcemia	NA	Grade B
						48. Treatment of GIO in children must include calcium and vitamin D	NA	Grade B
						49. Teriparatide is not recommended in children and adolescents	NA	Grade D
						50. Patients treated with GC pulse therapy (methylprednisolone 250 mg orally or 250–1000 mg IV for 3 days) are at high risk of bone loss and fractures, especially with inflammatory diseases and other risk factors. Zoledronic acid or teriparatide may be indicated in these patients	NA	Grade B
						51. Denosumab is approved for the treatment of GIO, and it has showed to increase bone mineral density and reduce bone turnover markers in patients with rheumatoid arthritis receiving GC. Discontinuation of denosumab results in a rebound effect and should be followed by any other antiresorptive agent	NA	Grade B
						52. Denosumab is useful in organ transplantation patients but should be used with caution after kidney transplantation due to increase in the incidence of infections	NA	Grade C
						53. Clinical studies have shown that IHGC, mainly triamcinolone, could affect bone mass in a dose-dependent manner although to a lesser extent than oral GC. Reports on the effects of inhaled GC on fracture risk are limited. Bisphosphonates showed a positive effect and can be used for treatment in these patients	NA	Grade C
						54. Calcium and vitamin D administration must be assured in these patients	NA	Grade C
						55. Romosozumab is a new bone forming agent that inhibits sclerostin and showed its efficacy to treat postmenopausal osteoporosis. To date there are no clinical trials about its efficacy on GIO	NA	Grade D
3	Hartley 2022	The Academy of Geriatric Physical Therapy (APTA Geriatrics)	USA	Premenopausal Women	Exercise Recommendations for Premenopausal Women to Slow Decline of BMD of the Femoral Neck	1. Physical therapists should consider designing and advising premenopausal women to participate in long-duration exercise programs consisting of high-impact exercise (such as jogging) and combining impact exercises (such as stair climbing) with progressive-resistance strength training (such as weight training) to slow the decline of femoral neck BMD.	Moderate	Grade B	Grade A: Strong, A high level of certainty of moderate to substantial benefit, harm, or cost, or a moderate level of certainty for substantial benefit, harm, or cost (based on a preponderance of level 1 or 2 evidence with at least 1 level 1 study). Grade B: Moderate, A high level of certainty of slight to moderate benefit, harm, or cost, or a moderate level of certainty for a moderate level of be…
					Exercise Recommendations for Premenopausal Women to Slow Decline of BMD of the Lumbar Spine	2. Physical therapists should consider designing and advising premenopausal women to participate in long-duration exercise programs consisting of progressive-resistance strength training (such as weight training) alone or in combination with impact exercises (such as stair climbing or jogging) to slow the decline of lumbar spine BMD.	Moderate	Grade B
4	Shoback 2020		USA	Postmenopausal Women	Who to Treat	1. We recommend treating postmenopausal women at high risk of fractures, especially those who have experienced a recent fracture, with pharmacological therapies, as the benefits outweigh the risks. (1|++++)	Strong	High	Not mentioned. Followings were searched online: Strength of recommendation: “Strong (Grade 1): Strong recommendations (Grade 1) are made when there is confidence that the benefits do or do not outweigh harm and burden. Grade 1 recommendations can be applied uniformly to most patients. Regard as "recommend". Weak (Grade 2): Where the magnitude of benefit or not is less certain a weaker Grade 2 rec…
					Bisphosphonates	In postmenopausal women at high risk of fractures, we recommend initial treatment with bisphosphonates (alendronate, risedronate, zoledronic acid, and ibandronate) to reduce fracture risk. Technical remark: Ibandronate is not recommended to reduce nonvertebral or hip fracture risk. (1|++++)	Strong	High
						In postmenopausal women with osteoporosis who are taking bisphosphonates, we recommend that fracture risk be reassessed after 3 to 5 years, and women who remain at high risk of fractures should continue therapy, whereas those who are at low-to-moderate risk of fractures should be considered for a “bisphosphonate holiday.” Technical remark: A bisphosphonate holiday is operationally defined as a te…	Strong	Low
					Denosumab	In postmenopausal women with osteoporosis who are at high risk for osteoporotic fractures, we recommend using denosumab as an alternative initial treatment. Technical remark: The recommended dosage is 60 mg subcutaneously every 6 months. The effects of denosumab on bone remodeling, reflected in bone turnover markers, reverse after 6 months if the drug is not taken on schedule. Thus, a drug holida…	Strong	High
						In postmenopausal women with osteoporosis who are taking denosumab, we suggest that the fracture risk be reassessed after 5 to 10 years and that women who remain at high risk of fractures should either continue denosumab or be treated with other osteoporosis therapies. (2|+OOO)	Weak	Very low
					Teriparatide and Abaloparatide	In postmenopausal women with osteoporosis at very high risk of fracture, such as those with severe or multiple vertebral fractures, we recommend teriparatide or abaloparatide treatment for up to 2 years for the reduction of vertebral and nonvertebral fractures. (1|+++O)	Strong	Moderate
						In postmenopausal women with osteoporosis who have completed a course of teriparatide or abaloparatide, we recommend treatment with antiresorptive osteoporosis therapies to maintain bone density gains. (1|++OO)	Strong	Low
					Romosozumab	In postmenopausal women with osteoporosis at very high risk of fracture, such as those with severe osteoporosis (ie, low T-score < -2.5 and fractures) or multiple vertebral fractures, we recommend romosozumab treatment for up to 1 year for the reduction of vertebral, hip, and nonvertebral fractures. Technical remark: The recommended dosage is 210 mg monthly by subcutaneous injection for 12 months…	Strong	Moderate
						In postmenopausal women with osteoporosis who have completed a course of romosozumab, we recommend treatment with antiresorptive osteoporosis therapies to maintain bone mineral density gains and reduce fracture risk. (1|+++O)	Strong	Moderate
					Selective Estrogen Receptor Modulators	In postmenopausal women with osteoporosis at high risk of fracture and with the patient characteristics below, we recommend raloxifene or bazedoxifene to reduce the risk of vertebral fractures. Patient characteristics: With a low risk of deep vein thrombosis and for whom bisphosphonates or denosumab are not appropriate or with a high risk of breast cancer. (1|++++)	Strong	High
					Menopausal Hormone Therapy and Tibolone	In postmenopausal women at high risk of fracture and with the patient characteristics below, we suggest menopausal hormone therapy, using estrogen-only therapy in women with hysterectomy, to prevent all types of fractures. Patient characteristics: Under 60 years of age or < 10 years past menopause; at low risk of deep vein thrombosis; those in whom bisphosphonates or denosumab are not appropriate…	Weak	Moderate
						In postmenopausal women with osteoporosis at high risk of fracture and with the patient characteristics below, we suggest tibolone to prevent vertebral and nonvertebral fractures. Patient characteristics: Under 60 years of age or < 10 years past menopause; with a low risk of deep vein thrombosis; those in whom bisphosphonates or denosumab are not appropriate; with bothersome vasomotor symptoms; w…	Weak	Moderate
					Calcitonin	In postmenopausal women at high risk of fracture with osteoporosis, we suggest that nasal spray calcitonin be prescribed only in women who cannot tolerate raloxifene, bisphosphonates, estrogen, denosumab, tibolone, abaloparatide, or teriparatide or for whom these therapies are not considered appropriate. (2|+OOO)	Weak	Very low
					Calcium and Vitamin D	In postmenopausal women with low bone mineral density and at high risk of fractures with osteoporosis, we suggest that calcium and vitamin D be used as an adjunct to osteoporosis therapies. (2|++OO)	Weak	Low
						In postmenopausal women at high risk of fracture with osteoporosis who cannot tolerate bisphosphonates, estrogen, selective estrogen response modulators, denosumab, tibolone, teriparatide, and abaloparatide, we recommend daily calcium and vitamin D supplementation to prevent hip fractures. (1|+++O)	Strong	Moderate
					Monitoring	In postmenopausal women with a low bone mineral density and at high risk of fractures who are being treated for osteoporosis, we suggest monitoring the bone mineral density by dual-energy X-ray absorptiometry at the spine and hip every 1 to 3 years to assess the response to treatment. Technical remark: Monitoring bone turnover markers (serum C-terminal crosslinking telopeptide for antiresorptive …	Weak	Very low
5	Camacho 2020	the American Association of Clinical Endocrinologists (AACE) Board of Directors and American College of Endocrinology (ACE) Board of Trustees	USA	Postmenopausal osteoporosis	How Is Fracture Risk Assessed and Osteoporosis Diagnosed?	1. Evaluate all postmenopausal women aged >=50 years for osteoporosis risk	Grade B	1	Based on the 2017 AACE protocols for standardized production of CPGs (1), the appointed task force of medical experts evaluated available literature and graded references with numerical descriptors (evidence level [EL] 1 [highest] to 4 [lowest]) according to semantic descriptors of study type, analyzed the graded evidence in consideration of subjective factors related to interpretation of the qua…
						2. A detailed history, physical exam, and clinical fracture risk assessment with fracture risk assessment tool (FRAX®) or other fracture risk assessment tool should be included in the initial evaluation for osteoporosis.	Grade B	1
						3. Consider bone mineral density testing based on clinical fracture risk profile.	Grade B	2
						4. When bone mineral density is measured, axial dualenergy X-ray absorptiometry (DXA) measurement (lumbar spine and hip; 1/3 radius if indicated) should be used.	Grade B	2
						5. Osteoporosis is diagnosed based on presence of fragility fractures in the absence of other metabolic bone disorders and even with a normal bone mineral density (T-score) (Grade B; BEL 2). Osteoporosis is also diagnosed based on a T-score of -2.5 or lower in the lumbar spine (anteroposterior), femoral neck, total hip, or 1/3 radius (33% radius), even in the absence of a prevalent fracture (Grad…	Grade B	2, 4
						6. Osteoporosis may also be diagnosed in patients with a T-score between -1.0 and -2.5 and increased fracture risk using FRAX® (fracture risk assessment tool) countryspecific thresholds.	Grade B	2
					When Osteoporosis Is Diagnosed, What Is an Appropriate Evaluation?	7. Evaluate for causes of secondary osteoporosis.	Grade B	1
						8. Evaluate for prevalent vertebral fractures.	Grade B	2
						9. Consider using bone turnover markers in the initial evaluation and follow-up of osteoporosis patients. Elevated levels can predict more rapid rates of bone loss and higher fracture risk.	Grade A	1
					What Are the Fundamental Measures for Bone Health?	10. Measure serum 25-hydroxyvitamin D (25[OH]D) in patients who are at risk for vitamin D insufficiency, particularly those with osteoporosis.	Grade B	2
						11. Maintain serum 25-hydroxyvitamin D (25[OH]D) >=30 ng/mL in patients with osteoporosis (preferable range, 30 to 50 ng/mL).	Grade A	1
						12. Supplement with vitamin D3 if needed, with a daily dose of 1,000 to 2,000 international units (IU) typically required to maintain an optimal serum 25(OH)D level.	Grade A	1
						13. Higher doses of vitamin D3 may be necessary in patients with present factors such as obesity, malabsorption, and older age.	Grade A	1
						14. Counsel patients to maintain adequate dietary intake of calcium, to a total intake (including diet plus supplement, if needed) of 1,200 mg/day for women age >=50 years.	Grade B	1
						15. Counsel patients to limit alcohol intake to no more than 2 units per day.	Grade B	2
						16. Counsel patients to avoid or stop smoking.	Grade B	1
						17. Counsel patients to maintain an active lifestyle, including weight-bearing, balance, and resistance exercises.	Grade A	1
						18. Provide counseling on reducing risk of falls, particularly among the elderly.	Grade B	1
						19. Consider referral for physical therapy, which may reduce discomfort, prevent falls, and improve quality of life.	Grade A	1
					Who Needs Pharmacologic Therapy?	20. Pharmacologic therapy is strongly recommended for patients with osteopenia or low bone mass and a history of fragility fracture of the hip or spine.	Grade A	1
						21. Pharmacologic therapy is strongly recommended for patients with a T-score of -2.5 or lower in the spine, femoral neck, total hip, or 1/3 radius.	Grade A	1
						22. Pharmacologic therapy is strongly recommended for patients with a T-score between -1.0 and -2.5 if the FRAX® (fracture risk assessment tool) (or if available, trabecular bone score [TBS]-adjusted FRAX®) 10-year probability for major osteoporotic fracture is >=20% or the 10-year probability of hip fracture is >=3% in the U.S. or above the country-specific threshold in other countries or region…	Grade A	1
						23. Consider patients with a recent fracture (e.g., within the past 12 months), fractures while on approved osteoporosis therapy, multiple fractures, fractures while on drugs causing skeletal harm (e.g., long-term glucocorticoids), very low T-score (e.g., less than -3.0), high risk for falls or history of injurious falls, and very high fracture probability by FRAX® (fracture risk assessment tool)…	Grade B	1
					What Medication Should Be Used to Treat Osteoporosis?	24. Approved agents with efficacy to reduce hip, nonvertebral, and spine fractures including alendronate, denosumab, risedronate, and zoledronate are appropriate as initial therapy for most osteoporotic patients with high fracture risk, as defined in R23.	Grade A	1
						25. Abaloparatide, denosumab, romosozumab, teriparatide, and zoledronate should be considered for patients unable to use oral therapy and as initial therapy for patients at very high fracture risk, as defined in R23.	Grade A	1
						26. Ibandronate or raloxifene may be appropriate initial therapy in some cases for patients requiring drugs with spine-specific efficacy.	Grade B	1
					How Is Treatment Monitored?	27. Obtain a baseline axial (lumbar spine and hip; 1/3 radius if indicated) dual-energy X-ray absorptiometry (DXA) and repeat DXA every 1 to 2 years until findings are stable. The 1/3 radius may be considered as an alternate site when the lumbar spine/hip are not evaluable or as an additional site in patients with primary hyperparathyroidism. Continue with follow-up DXA every 1 to 2 years or at a…	Grade B	2
						28. Monitor serial changes in lumbar spine, total hip, or femoral neck bone mineral density; if lumbar spine, hip, or both are not evaluable, monitoring with 1/3 radius site may be acceptable but is limited by a small area and a very large least significant change (LSC)	Grade B	1
						29. Follow-up of patients should ideally be conducted in the same facility with the same dual-energy X-ray absorptiometry (DXA) system, provided the acquisition, analysis, and interpretation adhere to International Society for Clinical Densitometry DXA best practices	Grade C	2
						30. Consider using bone turnover markers (BTMs) for assessment of patient compliance and efficacy of therapy. Significant reductions in BTMs are seen with antiresorptive therapy and have been associated with fracture reduction, and significant increases indicate good response to anabolic therapy	Grade B	1
					What Is Successful Treatment of Osteoporosis?	31. Consider stable or increasing bone mineral density, with no evidence of new fractures or vertebral fracture progression as a response to therapy for osteoporosis.	Grade A	1
						32. Consider bone turnover markers at or below the median value for premenopausal women as a target for response to therapy for patients taking antiresorptive agents. Consider significant increases in bone formation markers as a pharmacologic response to anabolic therapy.	Grade B	1
						33. Consider alternative therapy or reassessment for causes of secondary osteoporosis in patients who have recurrent fractures or significant bone loss while on therapy. Although a single fracture while on therapy is not necessarily evidence of treatment failure, consider two or more fragility fractures are evidence of treatment failure.	Grade B	1
					How Long Should Patients Be Treated?	34. Limit treatment with abaloparatide and teriparatide to 2 years and follow abaloparatide or teriparatide therapy with a bisphosphonate or denosumab.	Grade A	1
						35. Limit treatment with romosozumab to 1 year and follow with a drug intended for long-term use, such as a bisphosphonate or denosumab.	Grade B	1
						36. For oral bisphosphonates, consider a bisphosphonate holiday after 5 years of treatment if fracture risk is no longer high (such as when the T score is greater than -2.5, or the patient has remained fracture free), but continue treatment up to an additional 5 years if fracture risk remains high.	Grade B	2
						37. For oral bisphosphonates, consider a bisphosphonate holiday after 6 to 10 years of stability in patients with very high fracture risk.	Grade B	2
						38. For zoledronate, consider a bisphosphonate holiday after 3 years in high-risk patients or until fracture risk is no longer high, and continue for up to 6 years in very-highrisk patients.	Grade A	1
						39. The ending of a bisphosphonate holiday should be based on individual patient circumstances such as an increase in fracture risk, a decrease in bone mineral density beyond the least significant change (LSC) of the dual-energy X-ray absorptiometry (DXA) machine, or an increase in bone turnover markers.	Grade A	1
						40. A holiday is not recommended for non-bisphosphonate antiresorptive drugs (Grade A; BEL 1), and treatment with such agents should be continued for as long as clinically appropriate.	Grade A	1
						41. If denosumab therapy is discontinued, patients should be transitioned to another antiresorptive.	Grade A	1
					What Is the Role of Concomitant Use of Therapeutic Agents?	42. Until the effect of combination therapy on fracture risk is better understood, AACE does not recommend concomitant use of these agents for prevention or treatment of postmenopausal osteoporosis.	Grade A	1
					What Is the Role of Sequential Use of Therapeutic Agents?	43. Follow treatment with an anabolic agent (e.g., abaloparatide, romosozumab, teriparatide) with a bisphosphonate or denosumab to prevent bone density decline and loss of fracture efficacy.	Grade A	1
					What Is the Role of Vertebral Augmentation for Compression Fractures?	44. Vertebroplasty and kyphoplasty are not recommended as first-line treatment of vertebral fractures, given an unclear benefit on overall pain and a potential increased risk of vertebral fractures in adjacent vertebrae.	Grade A	1
					When Should Referral to a Clinical Endocrinologist or Other Osteoporosis Specialist Be Considered?	45. Patients who experience fragility fractures should be evaluated and treated. Referral to an osteoporosis specialist or a fracture liaison team, if available, should be considered.	Grade C	2
						46. When a patient with normal bone mineral density sustains a fracture without major trauma, referral to a clinical endocrinologist or other osteoporosis specialist should be considered.	Grade C	2
						47. When recurrent fractures or continued bone loss occur(s) in a patient receiving therapy without obvious treatable causes of bone loss, referral to a clinical endocrinologist or other osteoporosis specialist should be considered.	Grade C	2
						48. When bone mineral density is unexpectedly low or when osteoporosis has unusual features such as young age, unexplained artifacts on bone density, and unexplained laboratory studies, including high or low alkaline phosphatase and/or low phosphorus, referral to a clinical endocrinologist or other osteoporosis specialist should be considered.	Grade C	2
						49. When a patient has a condition that complicates management (e.g., decreased kidney function, hyperparathyroidism, or malabsorption), referral to a clinical endocrinologist or other osteoporosis specialist should be considered.	Grade C	2
6	Qaseem 2017	the American College of Physicians (updated)	USA	Men and Women		1. ACP recommends that clinicians offer pharmacologic treatment with alendronate, risedronate, zoledronic acid, or denosumab to reduce the risk for hip and vertebral fractures in women who have known osteoporosis.	Strong	High	Quality of Evidence: High, Moderate, Strong, Low Strength of Recommendation: (1) Benefits Clearly Outweigh Risks and Burden or Risks and Burden Clearly Outweigh Benefits: Strong; (2) Benefits Finely Balanced With Risks and Burden: Weak
						2. ACP recommends that clinicians treat osteoporotic women with pharmacologic therapy for 5 years.	Weak	Low
						3. ACP recommends that clinicians offer pharmacologic treatment with bisphosphonates to reduce the risk for vertebral fracture in men who have clinically recognized osteoporosis.	Weak	Low
						4. ACP recommends against bone density monitoring during the 5-year pharmacologic treatment period for osteoporosis in women.	Weak	Low
						5. ACP recommends against using menopausal estrogen therapy or menopausal estrogen plus progestogen therapy or raloxifene for the treatment of osteoporosis in women.	Strong	Moderate
						6. ACP recommends that clinicians should make the decision whether to treat osteopenic women 65 years of age or older who are at a high risk for fracture based on a discussion of patient preferences, fracture risk profile, and benefits, harms, and costs of medications.	Weak	Low
7	Buckley 2017	the American College of Rheumatology (ACR)	USA	All adults taking prednisone at a dose of >=2.5 mg/day for >=3 months		1. Optimize calcium intake (1,000–1,200 mg/day)* and vitamin D intake (600–800 IU/day) and lifestyle modifications (balanced diet, maintaining weight in the recommended range, smoking cessation, regular weight-bearing or resistance training exercise, limiting alcohol intake to 1–2 alcoholic beverages/day) over no treatment or over any of these treatments alone.	Conditional	NA	A strong recommendation means that the Panel was confident that the desirable effects of following the recommendation outweigh the undesirable effects (or vice versa), so the course of action would apply to all or almost all patients, and only a small proportion would not want to follow the recommendation. A conditional recommendation means that the Panel believed the desirable effects of followi…
				Adults age >=40 years at low risk of fracture		2. Optimize calcium and vitamin D intake and lifestyle modifications over treatment with bisphosphonates, teriparatide, denosumab, or raloxifene. Conditional recommendation for calcium and vitamin D over oral bisphosphonates, teriparatide, and denosumab because of low-quality evidence on additional antifracture benefit of the alternative treatments in this low-risk group, costs, and potential har…	Conditional	NA
						3. Strong recommendation for calcium and vitamin D over IV bisphosphonates and raloxifene because of low-quality evidence on additional antifracture benefit in this low-risk group and their potential harms	Strong	NA
				Adults age >=40 years at moderate risk of major fracture		4. Treat with an oral bisphosphonate over calcium and vitamin D alone. Treat with an oral bisphosphonate over IV bisphosphonates, teriparatide, denosumab, or raloxifene.	Conditional	NA
				Adults age >=40 years at high risk of fracture		5. Treat with an oral bisphosphonate over calcium and vitamin D alone. Treat with an oral bisphosphonate over IV bisphosphonates, teriparatide, denosumab, or raloxifene. Strong recommendation for oral bisphosphonates over calcium and vitamin D alone because of the strength of the indirect evidence of antifracture efficacy and low harms All other recommendations conditional because of indirect and…	Strong, Conditional	NA
				Adults age <40 years at moderate-to-high risk of fracture		7. Treat with an oral bisphosphonate over calcium and vitamin D alone. Treat with an oral bisphosphonate over IV bisphosphonates, teriparatide, or denosumab.	Conditional	NA
				Adults age >=30 years receiving very high-dose GCs (initial dose of prednisone >=30 mg/day and cumulative dose >5 gm in 1 year)		8. Treat with an oral bisphosphonate over calcium and vitamin D alone. Treat with an oral bisphosphonate over IV bisphosphonates, teriparatide, or denosumab.	Conditional	NA
				Adults with organ transplant, glomerular filtration rate >=30 ml/minute, and no evidence of metabolic bone disease who continue treatment with GCs		9. Treat according to the age-related guidelines for adults without transplants (Table 2), with these additional recommendations:	Conditional	NA
				Adults age >=40 years continuing GC treatment who have had a fracture that occurred after >=18 months of treatment with an oral bisphosphonate or who have had a significant loss of bone mineral density (>=10%/year)		10. Treat with another class of OP medication (teriparatide or denosumab; or, consider IV bisphosphonate if treatment failure is judged to be due to poor absorption or poor medication adherence) with calcium and vitamin D over calcium and vitamin D alone or over calcium and vitamin D and continued oral bisphosphonate.	Conditional	NA
				Adults age >=40 years who have completed 5 years of oral bisphosphonate treatment and who continue GC treatment and are assessed to be at moderate-to-high risk of fracture		11. Continue active treatment (with an oral bisphosphonate beyond 5 years or switch to IV bisphosphonate [if concern with regard to adherence or absorption] or switch to an OP treatment in another class) over calcium and vitamin D alone.	Conditional	NA
				Adults age >=40 years taking an OP medication in addition to calcium and vitamin D who discontinue GC treatment and are assessed to be at low risk of fracture		12. Discontinue the OP medication but continue calcium and vitamin D over continuing the OP medication.	Conditional	NA
				Adults age >=40 years taking an OP medication in addition to calcium and vitamin D who discontinue GC treatment and are assessed to be at moderate-to-high risk of fracture		13. Strong recommendation for high-risk patients based on expert consensus that patients who are at high risk should continue an OP treatment in addition to calcium and vitamin D Conditional recommendation for moderate-risk patients because of lower fracture risk compared to potential harms	Strong, Conditional	NA
8	Kopecky 2016	The National Osteoporosis Foundation (NOF) and American Society for Preventive Cardiology (ASPC)	USA	Postmenopausal osteoporosis		The National Osteoporosis Foundation and American Society for Preventive Cardiology adopt the position that there is moderate-quality evidence (B level) that calcium with or without vitamin D intake from food or supplements has no relationship (beneficial or harmful) to the risk for cardiovascular and cerebrovascular disease, mortality, or all-cause mortality in generally healthy adults at this t…	Grade B	Moderate	NA
9	Camacho 2016	the American Association of Clinical Endocrinologists (AACE)	USA	Postmenopausal osteoporosis	How Is Fracture Risk Assessed and Osteoporosis Diagnosed?	1. Evaluate all postmenopausal women aged >=50 years for osteoporosis risk	Grade B	1	Quality of evidence: 1: Meta-analysis of randomized controlled trials (MRCT) 1: Randomized controlled trial (RCT) 2: Meta-analysis of nonrandomized prospective or case-controlled trials (MNRCT) 2: Nonrandomized controlled trial (NRCT) 2: Prospective cohort study (PCS) 2: Retrospective case-control study (RCCS) 3: Cross-sectional study (CSS) 3: Surveillance study (registries, surveys, epidemiologi…
						2. A detailed history, physical exam, and clinical fracture risk assessment with the Fracture Risk Assessment Tool (FRAX®) should be included in the initial evaluation for osteoporosis	Grade B	2
						3. Consider bone mineral density (BMD) testing based on clinical fracture risk profile	Grade B	2
						4. When BMD is measured, axial dual-energy X-ray absorptiometry (DXA) measurement (spine and hip) should be used	Grade B	2
						5. Osteoporosis should be diagnosed based on presence of fragility fractures in the absence of other metabolic bone disorders or a T-score of –2.5 or lower in the lumbar spine (anteroposterior), femoral neck, total hip, and/or 33% (one-third) radius even in the absence of a prevalent fracture	Grade B	2
						6. Osteoporosis may also be diagnosed in patients with osteopenia and increased fracture risk using FRAX® country-specific thresholds	Grade B	2
					When Osteoporosis Is Diagnosed, What Is an Appropriate Evaluation?	7. Evaluate for causes of secondary osteoporosis	Grade B	2
						8. Evaluate for prevalent vertebral fractures	Grade A	1
						9. Consider using bone turnover markers (BTMs) in the initial evaluation and follow-up of osteoporosis patients. Elevated levels can predict more rapid rates of bone loss and higher fracture risk	Grade B	1
					What Are the Fundamental Measures for Bone Health?	10. Measure serum 25-hydroxyvitamin D (25[OH]D) in patients who are at risk for vitamin D insufficiency, particularly those with osteoporosis	Grade B	2
						11. Maintain serum 25-hydroxyvitamin D (25[OH]D) >=30 ng/mL in patients with osteoporosis (preferable range, 30-50 ng/mL)	Grade B	3
						12. Supplement with vitamin D3 if needed; 1,000 to 2,000 international units (IU) of daily maintenance therapy is typically needed to maintain an optimal serum 25(OH)D level	Grade C	4
						13. Higher doses may be necessary in the presence of certain factors (e.g., obesity, malabsorption, transplant patients, certain ethnicities, older individuals)	Grade A	1
						14. Counsel patients to maintain adequate dietary intake of calcium, to a total intake (including diet plus supplement, if needed) of 1,200 mg/day for women >=50 years	Grade B	2
						15. Counsel patients to limit alcohol intake to no more than 2 units per day.	Grade B	2
						16. Counsel patients to avoid or stop smoking	Grade B	2
						17. Counsel patients to maintain an active lifestyle, including weight-bearing, balance, and resistance exercises	Grade B	2
						18. Provide counseling on reducing risk of falls, particularly among the elderly	Grade A	1
						19. Consider recommending use of hip protectors in individuals with a high risk of falling	Grade B	1
						20. Consider referral for physical therapy, which may reduce discomfort, prevent falls, and improve quality of life	Grade A	1
					Who Needs Pharmacologic Therapy?	21. Strongly recommend pharmacologic therapy for patients with osteopenia or low bone mass and a history of fragility fracture of the hip or spine	Grade A	1
						22. Strongly recommend pharmacologic therapy for patients with a T-score of –2.5 or lower in the spine, femoral neck, total hip or 33% radius	Grade A	1
						23. Strongly recommend pharmacologic therapy for patients with a T-score between –1.0 and –2.5 if the FRAX® 10-year probability for major osteoporotic fracture is >=20% or the 10-year probability of hip fracture is >=3% in the U.S. or above the country-specific threshold in other countries or regions	Grade B	2
					What Medication Should Be Used to Treat Osteoporosis?	24. Approved agents with efficacy to reduce hip, nonvertebral, and spine fractures including alendronate, risedronate, zoledronic acid, and denosumab are appropriate as initial therapy for most patients at high risk of fracture	Grade A	1
						25. Teriparatide, denosumab, or zoledronic acid should be considered for patients unable to use oral therapy and as initial therapy for patients at especially high fracture risk	Grade A	1
						26. Raloxifene or ibandronate may be appropriate initial therapy in some cases where patients requiring drugs with spine-specific efficacy	Grade A	1
					How Is Treatment Monitored?	27. Obtain a baseline axial (spine and hip) DXA, and repeat DXA every 1 to 2 years until findings are stable. Continue with follow-up DXA every 1 to 2 years or at a less-frequent interval, depending on clinical circumstances	Grade B	2
						28. Monitor serial changes in lumbar spine, total hip, or femoral neck BMD; if spine, hip, or both are not evaluable, consider monitoring using the 33% radius site	Grade A	1
						29. Follow-up of patients should ideally be conducted in the same facility with the same machine.	Grade B	4
						30. Consider using BTMs for assessing patient compliance and therapy efficacy. Significant reductions in BTMs are seen with antiresorptive therapy and have been associated with fracture reduction; significant increases indicate good response to anabolic therapy	Grade B	1
					What Is Successful Treatment of Osteoporosis?	31. Successful treatment of osteoporosis is defined as stable or increasing BMD with no evidence of new fractures or fracture progression	Grade A	1
						32. For patients taking antiresorptive agents, target for treatment success is BTMs at or below the median value for premenopausal women	Grade A	1
						33. Consider alternative therapy or reassessment for causes of secondary osteoporosis in patients who have recurrent fractures or significant bone loss while on therapy	Grade A	1
					How Long Should Patients Be Treated?	34. Treatment with teriparatide should be limited to 2 years	Grade A	1
						35. For oral bisphosphonates, consider a “bisphosphonate holiday” after 5 years of stability in moderaterisk patients	Grade B	1
						36. For oral bisphosphonates, consider a “bisphosphonate holiday” after 6 to 10 years of stability in higher-risk patients	Grade B	1
						37. For intravenous (IV) zoledronic acid, consider a drug holiday after 3 annual doses in moderate-risk patients and after 6 annual doses in higher-risk patients.	Grade B	1
						38. Teriparatide or raloxifene may be used during the “bisphosphonate holiday” period for higher-risk	Grade D	4
						39. A drug “holiday” is not recommended with denosumab	Grade A	1
						40. The ending of the “holiday” for bisphosphonate treatment should be based on individual patient circumstances (fracture risk or change in BMD or BTMs)	Grade B	4
						41. Other therapeutic agents should be continued for as long as clinically appropriate	Grade D	4
					Is Combination Therapy Better Than Treatment With a Single Agent?	42. Until the effect of combination therapy on fracture risk is demonstrated AACE does not recommend concomitant use of these agents for prevention or treatment of postmenopausal osteoporosis	Grade C	4
						43. If estrogen is being given for treatment of menopausal symptoms or raloxifene is administered to reduce the risk of breast cancer, an additional agent such as a bisphosphonate, denosumab, or teriparatide may be considered in higher-rise patients	Grade D	4
						44. Combined denosumab and teriparatide achieves a better BMD response versus either agent alone, but no fracture data are available.	Grade B	1
					Should Sequential Use of Therapeutic Agents Be Considered?	45. Treatment with teriparatide should always be followed by antiresorptive agents to prevent bone density decline and loss of fracture efficacy	Grade A	1
					Should Vertebral Augmentation Be Considered for Compression Fractures?	46. Vertebroplasty and kyphoplasty are not recommended as first-line treatment of vertebral fractures given the unclear benefit on overall pain and the potential increased risk of vertebral fractures in adjacent vertebrae	Grade B	1
					When Should Referral to a Clinical Endocrinologist or Osteoporosis Specialist Be Considered?	47. When a patient with normal BMD sustains a fracture without major trauma	Grade C	4
						48. When recurrent fractures or continued bone loss occurs in a patient receiving therapy without obvious treatable causes of bone loss	Grade C	4
						49. When osteoporosis is unexpectedly severe, has unusual features, or less common secondary conditions (e.g., hyperthyroidism, hyperparathyroidism, hypercalciuria, or elevated prolactin) are identified	Grade C	4
						50. When a patient has a condition that complicates management (e.g., chronic kidney disease [CKD]: glomerular filtration rate [GFR] <35, hyperparathyroidism, or malabsorption)	Grade C	4
						51. Patients who experience fragility fractures should be evaluated and treated. Referral to an osteoporosis specialist or a fracture liaison team, if available, should be considered	Grade B	2
10	Brance 2023	AAOMM (Asociación Argentina de Osteología y Metabolismo Mineral; Argentine Association of Osteology and Mineral Metabolism), SAO (Sociedad Argentina de Osteoporosis; Argentine Osteoporosis Society), and SAR (Sociedad Argentina de Reumatología; Argentine Society of Rheumatology)	Argentina	postmenopausal women or men aged >=50 y	Prevention and treatment of osteoporosis	1. Calcium and vitamin D are strongly recommended over placebo in postmenopausal women or men aged >=50 y under GC therapy in both prevention and treatment.		Moderate to low	The GRADE methodology differentiates 4 levels of evidence quality (ie, high, moderate, low, or very low) based on the degree of confidence that the measure of the effect reached after the analysis of the grouped studies is close to the true effect. If a recommendation was made based on consensus of expert opinions in the absence of evidence, this recommendation was graded as very low quality.
						2. Eldecalcitol is conditionally recommended over alfacalcidol in postmenopausal women and men aged >=50 y under GC therapy.		Low
						3. Exercises/physical activity is strongly recommended in postmenopausal women or men aged >=50 y under GC therapy in both prevention and treatment.		Very low
						4. Alendronate is strongly recommended over placebo in postmenopausal women or men aged >=50 y who are under GC therapy and meet the DXA threshold for receiving treatment or present fragility fractures or are at high/moderate risk of fractures.		High to very low
						5. Alendronate is strongly recommended over alfacalcidol in postmenopausal women or men aged >=50 y who are under GC therapy and meet the DXA threshold for receiving treatment or present fragility fractures or are at high/moderate risk of fractures.		High to low
						6. Alendronate is conditionally recommended against over risedronate in postmenopausal women or men >=50 y who are under GC therapy and meet the DXA threshold for receiving treatment or present fragility fractures or are at high/moderate risk of fractures.		Low to very low
						7. Risedronate is strongly recommended over placebo in postmenopausal women or men aged >=50 y who are under GC therapy and meet the DXA threshold for receiving treatment or present fragility fractures or are at high/moderate risk of fractures.		Moderate to very low
						8. Oral ibandronate is strongly recommended over placebo in postmenopausal women or men aged >=50 y who are under GC therapy and meet the DXA threshold for receiving treatment or present fragility fractures or are at high/moderate risk of fractures.		Moderate to very low
						9. Intravenous ibandronate is conditionally recommended over alfacalcidol in postmenopausal women or men aged >=50 y who are under GC therapy and meet the DXA threshold for receiving treatment or present fragility fractures or are at high/moderate risk of fractures.		Low to very low
						10. Pamidronate is strongly recommended over calciumin postmenopausal women ormen aged >=50 y who are under GC therapy and meet the DXA threshold for receiving treatment or present fragility fractures or are at high/moderate risk of fractures.		Low to very low
						11. Zoledronate is conditionally recommended over risedronate in postmenopausal women or men >=50 y who are under GC therapy and present fragility fractures or are at very high/high risk of fractures.		Moderate to low
						12. Denosumab is conditionally recommended over alendronate in postmenopausal women or men >=50 y who are under GC therapy and present fragility fractures or are at very high/high risk of fractures.		Very low
						13. Denosumab is conditionally recommended over risedronate in postmenopausal women or men >=50 y who are under GC therapy and present fragility fractures or are at very high/high risk of fractures.		High to low
						14. Teriparatide is strongly recommended over alendronate in postmenopausal women or men >=50 y who are under GC therapy and present fragility fractures or are at very high/high risk of fractures.		High to low
						15. Teriparatide is strongly recommended over estrogen in postmenopausal women who are under GC therapy and present fragility fractures or are at very high/high risk of fractures.		Low
						16. Raloxifene is conditionally recommended over calcium supplements in postmenopausal women under GC therapy for those who meet the DXA threshold for receiving treatment.		Low to very low
						17. Switching bisphosphonates to denosumab is conditionally recommended for postmenopausal women or men aged >=50 y under GC therapy.		Low to very low
11	Pereira 2021	The Committee for Osteoporosis and Bone Metabolic Disorders of the Brazilian Society of Rheumatology (BSR)	Brazil	glucocorticoid-induced osteoporosis (GIO)		1. Question: What are the minimum GC dose and use duration that indicate the need for prevention and treatment of GIO? Recommendation: Patients who initiate GC treatment (prevention) at doses >= 5 mg/day with an estimated treatment duration >=3 months should receive specific medication for preventive treatment for GIO and change their lifestyle. Similarly, patients using GC (under treatment) at a…	D	NA	Recommendation Grade: A: Data derived from highly consistent experimental and observational studies B: Data derived from less highly consistent experimental and observational studies C: Case reports (uncontrolled studies) D: Expert opinion without explicit critical appraisal or that is based on consensus, physiological studies or animal models
						2. Question: Should calciumbe used in the prevention and treatment of GIO? Recommendation: No supplementation is required if patients are receiving adequate dietetic calcium intake [6]. Calcium carbonate at a dose of 1000 mg/day alone prevents neither bone mass loss nor fracture in patients with chronic GC use; thus, it is not indicated for primary prevention when used alone	A	NA
						3. Question: Which vitamin D presentation should be used for preventing and treating GIO? Recommendation: Vitamin D, in both the nonactive (cholecalciferol and ergocalciferol) and active (alfacalcidol and calcitriol) forms, prevents bone mass loss in chronic GC users . The prevention of bone mass loss with calciferols, however, does not reduce the incidence of fractures	A	NA
						4. Question: Is the association of calcium and vitamin D beneficial for the prevention and treatment of GIO? Recommendation: The association of calciumand vitamin D is beneficial due to its efficacy in preventing bone mass loss in patients treated with GCs (A). They play an important role when used for prevention (B) and treatment (D)	A,B,D	NA
						5. Question: Which changes in lifestyle should be performed for the prevention and treatment of GIO? Recommendation: Lifestyle recommendations should be advised for all patients aiming to remove or minimize the harmful impact of modifiable risk factors for fracture.	B	NA
						6. Question: Which are the physical exercise modalities recommended for the prevention and treatment of GIO? Recommendation: Increasing the amount of regular moderate daily physical activity is recommended to prevent decreases in the BMD (C). Physical exercises, mainly resistance exercises consisting of lumbar extensor training 1 day/week on a lumbar extension machine and upper and lower body res…	B,C,D	NA
						7. Question: Should densitometry be ordered before prescribing GCs (prevention) or when the individual is already taking GCs (treatment)? Recommendation: Patients who will use GCs for over 3 months at a dose >= 5 mg/day and patients already on GCs should undergo densitometry prior to being prescribed GCs (D) and later (control) to assess the degree of bone mass reduction and the risk of fracture …	A,D	NA
						8. Question: Should imaging assessment of the thoracic and lumbar spine through radiography or densitometry (VFA) be ordered prior to prescribing GCs (prevention) or during GC use (treatment)? Recommendation: Spinal radiography or VFA should be performed prior to GC introduction (equivalent to >=5 mg of prednisone per day for >=3 months) every 6 months during the first year of GC use, and, later,…	D	NA
						9. Question: Which T-score value indicates the prevention and treatment of GIO in men? Recommendation: For prevention, we consider a T-score <= –1 SD for men, and for treatment, a T-score <= –1.89 SD is considered	A	NA
						10. Question: Should densitometry be performed in children and adolescents initiating GC (prevention) or who are already on GC (treatment)? Recommendation: Densitometry should be performed in children and adolescents who will initiate GC therapy (prevention) at prednisone doses >= 0.16 mg/kg/day, since such doses are considered to cause low bone mineral density (B), and in those who have already …	B,D	NA
						11. Question: Should alendronate/risedronate be used to prevent and treat GIO? Recommendation: The use of alendronate (5 or 10 mg/day or 70 mg once weekly) increases bone mass, which benefits one in every three individuals treated for 48 weeks (A), but no reduction in vertebral fractures occurs (A). The use of risedronate at a dose of 5 mg/day increases bone mass and reduces vertebral fractures i…	A	NA
						12. Question: Should alendronate/risedronate be used to prevent and treat GIO in men? Recommendation: Alendronate at a dose of 5 or 10 mg/day can be used to prevent and treat GIO in men, which results in a reduction in bone mass loss but no reduction in vertebral fractures (B). Risedronate at a dose of 5 mg/day increases bone mass and reduces vertebral fractures in as much as 82.4% of the male po…	A,B	NA
						13. Question: Can zoledronic acid be used to prevent and treat GIO? Recommendation: Zoledronic acid (5 mg/single dose, intravenous infusion) can be used to prevent and treat GIO, as it results in a greater increase in the BMD in both the lumbar spine and hip compared with risedronate, but this increase did not produce a significant reduction in new fractures (A). Its convenient posology increases…	A,B	NA
						14. Question: Should teriparatide be used to prevent and treat GIO? Recommendation: Teriparatide at a dose of 20 μg/day administered subcutaneously should be considered for both the prevention and treatment of GIO in women and men. Teriparatide significantly increases the BMD and reduces the number of vertebral fractures but has no proven effect on nonvertebral fractures (A)	A	NA
						15. Question: Can denosumab be used to prevent and treat GIO? Recommendation: Denosumab administered subcutaneously at a dose of 60 mg once every 6 months should be considered for both the prevention and treatment of GIO in adult patients (A)	A	NA
						16. Question: Which variables inform the prevention/treatment of GIO in premenopausal women? Recommendation: Nonpharmacological interventions, such as regular physical activity and the avoidance of tobacco and alcohol use, should be recommended, even when there is no confirmed evidence of GIO. Calcium and vitamin D supplementation should be considered because of the reduction in intestinal calciu…	A,B,D	NA
						17. Question: When should the use of bisphosphonates be indicated to prevent and treat GIO in premenopausal women? Recommendation: Although there has been no clinical trial of bisphosphonates specifically designed for premenopausal women as part of the primary objective of treatment, one analysis of subgroups has suggested the use of bisphosphonates to prevent and treat such patients (A)	A	NA
						18. Question: How long should bisphosphonate used? Recommendation: Bisphosphonate use should be continuous if GC treatment is maintained and the patient has a moderateto-high risk of fracture according to the Brazilian FRAX tool (D). If GC treatment is discontinued, the suspension of OP drug treatment is recommended if the fracture risk at the time of GC interruption is low according to the FRAX …	D	NA
						19. Question: When should the use of teriparatide be indicated to prevent and treat GIO in premenopausal women? Recommendation: There have been no clinical trials that were designed with the primary objective to assess the effect of teriparatide in premenopausal women on the prevention and treatment of GIO, but analyses of subgroups of patients treated in such conditions have shown that fractures…	A	NA
						20. Question: Can the use of bisphosphonates be harmful during lactation? Recommendation: The administration of bisphosphonates during lactation can be considered depending on the potential fracture risk of patients. When confronted with such a clinical scenario, the physician needs weight the risks and benefits, and it is imperative to closely observe the infant to detect transient hypocalcemia …	D	NA
						21. Question: When should the use of bisphosphonates be indicated to prevent and treat GIO in children? Recommendation: The treatment of GIO in children should be performed with calcium and vitamin D (B). In the presence of therapeutic failure with the maximum doses of calcium and vitamin D, intolerance to calcium and vitamin D, contraindication for treatment with the above described drugs or fra…	B	NA
						22. Question: What are the recommendations for the treatment of GIO in patients with glucocorticoid pulse therapy? Recommendation: Patients treated with glucocorticoid pulse therapy are at a high risk of bone loss, especially patients with a lowBMD, high inflammatory disease activity, and other risk factors for osteoporosis. These patients should be considered at a high risk for fractures, and ef…	D	NA
						23. Question: What are the recommendations for GIO patients regarding the use of inhaled glucocorticoids? Recommendation: Clinical studies have shown that inhaled glucocorticoids, mainly triamcinolone acetonide, could negatively affect bone mass (A) in a dose-dependent manner (C). Reports on the effects of inhaled glucocorticoid use on fracture risk are still inconsistent in the literature. Bisph…	A,C	NA
12	Briot 2018	the French National Authority for Health (HAS)	France	postmenopausal osteoporosis	Osteoporosis medications	1. Severe fracture. DXA should be performed before makingtreatment decisions if allowed by the medical situation.	Grade A	NA	NA
						2. Non-severe fractures (wrist and other sites). DXA should be performed before making treatment decisions.	Grade A	NA
						3. Raloxifene should be reserved for patientsat only moderate risk for non-vertebral fractures.	Grade A	NA
						4. In patients receiving dosages lower than thoserecommended for bone protection, repeat DXA should be performed 2 to 3 years after treatment-initiation.	Grade A	NA
						5. Osteoporosis screening using DXA is recommended in post-menopausal women with risk factors for osteoporosis.	Grade A	NA
					Fall prevention	6. Participation in physical activity programs that include specific balance exercises is key to successful fall prevention. Also needed are muscle strengthening exercises; work on coordinationand stamina; and activities to increase joint motion range, particularly at the ankle. These exercises have been proven effectivein decreasing the risk of falls and of complicated falls.	Grade A	NA
						7. That increasing the level of physical activity and participatingin exercise programs act synergistically to decrease the fall riskand in some studies, the fracture risk should be clearly explainedto elderly patients and their carers	Grade B	NA
					Role for bone mineral density (BMD) measurement during follow-up	8. BMD measurements can be performed 2 to 3 years after treatment initiation and whenever a treatment change is considered (discontinuation of osteoporosis drug therapy or switch toa different drug). The goal is to check the absence of bone loss(defined as a greater than 0.03 g/cm2 BMD decrease).	Grade B	NA
					Role for bone turnover markers during follow-up	9. If the serum CTX levels remain high, treatment adherenceand modalities should be reviewed with the patient. If appropriate,a treatment change should be considered. However, an importantpoint is that CTX assays are interpretable only if performed in themorning after an overnight fast. Furthermore, in patients with ahistory of fracture, the assay must be performed at least 6 monthsafter the even…	Grade B	NA
					Treatment duration	10. The anti-fracture efficacy of available osteoporosis drugs was proven in randomized controlled trials lasting 3 to 5 years, or 18 months for teriparatide.	Grade A	NA
13	Digumarti 2013		India	menopause	Screening and diagnosis of osteoporosis	1. In the absence of a validated population screening tool for post‑menopausal osteoporosis in India, a case finding strategy utilizing clinical risk factors with the addition of DXA as needed is suggested	Weak	Grade C	GRADE: Grades of evidence: • High quality – GRADE A: Further research is very unlikely to change our confidence in the estimate of effect. • Moderate quality – GRADE B: Further research is likely to have an important impact on our confidence in the estimate of effect and may change the estimate. • Low quality – GRADE C: Further research is very likely to have an important impact on our confidence…
						2. Opportunistic screening for women above 40 years is suggested. Risk assessment factors for fractures are derived by history and clinical examination.	Weak	NA
						3. It is suggested to conduct central DXA of spine and hip in all women 5 years beyond the natural age of menopause and in women than 5 years since menopause with 1 high clinical risk or more than 2 clinical risk factors.	Weak	NA
					Nutrition	4. The recommended dietary allowance (RDA) of calcium intake for Indian population: (1) Adult: 600mg; (2) Pregnancy, lacation: 1200mg; (3) Post-menopausal women: 800mg.	Strong	NA
						5. It is recommended to use vitamin D as supplements	Strong	Grade A
					Prevention of falls	6. Home hazard assessment and modification, exercise, and physical therapy are recommended to prevent falls and injuries from falls. Biomechanics of posture and safe movements are a vital component of counseling	Strong	Grade A
14	Meeta 2013		India	postmenopausal osteoporosis	Peak bone mass	1. Calcium intake seems to be a main nutritional determinant in bone mass acquisition. In children and adolescents in whom calcium intake is deficient, calcium supplementation according to adequate intake for age is recommended	Strong	Grade B	GRADE: Grades of evidence: • High quality – GRADE A: Further research is very unlikely to change our confidence in the estimate of effect. • Moderate quality – GRADE B: Further research is likely to have an important impact on our confidence in the estimate of effect and may change the estimate. • Low quality – GRADE C: Further research is very likely to have an important impact on our confidence…
						2. Vitamin D has a major role in stimulating intestinal calcium absorption. In children and adolescents having an insufficient vitamin D status, vitamin D supplementation according to adequate intake for age is recommended	Strong	Grade B
					Screening and diagnosis	3. In the absence of a validated population screening tool for PMO in India, a case finding strategy utilizing clinical risk factors with the addition of DXA as needed is suggested	Weak	Grade C
						4. It is suggested to conduct central DXA of the spine and hip in all women 5 years beyond the natural age of menopause and in women less than 5 years since menopause with one high clinical risk or more than two clinical risk factors. This suggestion is based on the following: • Early age of natural menopause that is 46.7 years in Indian women. • Average life expectancy of a woman in India is 68 …	Weak	Grade C
					Radiography	5. X‑ray abnormality is a feature of advanced bone disease. We recommend X‑rays in all the diagnostic protocols for osteoporosis	Strong	Grade A
						6. Radiographic techniques are easily available and we recommended their usefulness in epidemiological screening	Strong	Grade B
					Quantitative ultrasound	7. In the absence of calibrated ultrasound machines, it is not recommended for population screening.	Strong	Grade A
					Universal recommendations	8. It is recommended to use vitamin D as supplements, unless it is obtained in adequate daily requirement from natural sources	Strong	Grade A
					Prevention of falls	9. Home hazard assessment and modification, exercise and physical therapy are recommended to prevent falls and injuries from falls. Biomechanics of posture and safe movements are a vital component of counseling	Strong	Grade A
						10. Evaluation of medications (sedatives, antidepressants, antihypertensive, and hypoglycemic) and withdrawal of medications that increase the risk of falling is recommended	Strong	Grade B
					Emotional and psychological factors	11. Recommend smoking cessation and reduced alcohol consumption.	Strong	Grade B
						12. We suggest that depot medroxy progesterone (DMP) may be us as a method of contraception	Weak	Grade C
					Pharmacotherapy	13. We suggest that markers of bone resorption and formation may be tested at baseline and after 3‑6 months of therapy in certain situations and research settings	Weak	Grade C
						14. We suggest that DXA should be performed every 2 years on the same machine in order to monitor osteoporosis therapy	Weak	Grade B
					Bisphosphonates	15. Bisphosphonates are recommended as first‑line drugs for treating post‑menopausal women, with proven efficacy in the prevention of vertebral and non‑vertebral fractures, including hip fractures	Strong	Grade A
						16. Bisphosphonate‑related osteonecrosis of the jaw is a rare complication. Routine dental care is recommended for all patients and postponing the therapy until the dental treatment has been carried out. Patients who are vitamin D insufficient may be at higher risk for this complication. Calcium and vitamin D deficiency should be corrected before initiating the therapy	Strong	Grade A
					Tibolone	17. We recommend that tibolone is prescribed in a single daily dose of 2.5 mg orally. A lower dose of 1.25 mg has been found to be equally effective for most indications, including osteoporosis	Strong	Grade A
						18. We suggest that tibolone may be preferable to HRT in symptomatic menopausal women with mammographically dense breast tissue	Weak	Grade B
						19. We suggest that tibolone may be used as add‑back therapy with GnRH analogs for vasomotor symptoms and to maintain BMD	Weak	Grade B
						20. We recommend that tibolone should not be used in breast cancer survivors as it increases the recurrence risk	Strong	Grade A
						21. We recommend that tibolone should be used with caution in women over 60 years and should not be used in those who have strong risk factors for stroke	Strong	Grade A
15	Tarantino 2017	the Italian Society for Orthopaedics and Traumatology	Italy	postmenopausal osteoporosis	Definition of osteoporosis	1. Osteoporosis is a skeletal disease characterized by a systemic decrease in bone mass and microarchitectural deterioration of bone tissue that increase risk the of fragility fractures	Grade A	NA	Grade A recommendations: (“good evidence to recommend the action”), as based on consistent level 1 studies. Grade B recommendations: as based on consistent level 2 or 3 studies or extrapolations from level 1 studies.
						2. Osteoporotic fractures result from "low-energy" trauma due to mechanical loading equivalent to a fall from a standing height or less, which would not ordinarily cause a fracture	Grade A	NA
						3. The operational definition of osteoporosis for post-menopausal women and men aged 50 years or older is based on a DEXA-measured BMD T-score of <-2.5 SD	Grade A	NA
						4. Severe osteoporosis is defined by a BMD T-score <= -2.5 SD associated with a fragility fracture	Grade A	NA
						5. Osteoporosis in children is defined by the presence of vertebral fractures, or of at least two fractures long bone by 10 years of age or three or more fractures at long bone up to age 19 years, in the absence of local disease or high-energy trauma, with BMD Z-score <= -2.0 SD	Grade B	NA
						6. In premenopausal women and men aged younger than 50 years without fracture history and BMD Z-score <-2.0 SD, the term "low bone mass" or "low bone density" should be used for diagnosis	Grade C	NA
						7. The most common type of male osteoporosis is often secondary to other disease or treatments, such as hypogonadism or androgen deprivation therapy for prostate cancer, or to corticosteroids use	Grade A	NA
						8. Osteoporosis is defined as secondary when bone involvement is an adverse consequence of underlying conditions or drug therapies	Grade A	NA
					Diagnosis of osteoporosis	9. The diagnosis of osteoporosis is based on the presence of fragility, low-trauma fracture(s), and/or low bone mineral density with a T-score <-2.5 SD using DEXA	Grade A	NA
						10. Dual X-ray absorptiometry is considered the gold-standard technique for the diagnosis of osteoporosis	Grade A	NA
						11. Bone densitometry (DEXA) is recommended for all women over 65 years and all males over 70 years of age. Individuals with a history of fragility fracture, increased radiolucency of bone at X-ray, or clinical risk factors for osteoporosis (medications or diseases associated with bone loss) require a bone densitometric assessment independent of age	Grade A	NA
						12. The interval before repeating a densitometry exam is around 2 years. This period can be shorter in cases involving: high-dose corticosteroid therapy, malignancy, primary and secondary hyperparathyroidism, prolonged immobilization	Grade B	NA
						13. Bone quality testing (QCT, pQCT, BMA) is not usually recommended in clinical routine, but is reserved for special conditions and performed in specialized research setting	Grade A	NA
						14. First-line biochemical tests at baseline evaluation are mandatory and exclude 90% of secondary causes of bone loss	Grade A	NA
						15. Second-line exams are useful when a particular conditions in suspected	Grade B	NA
						16. Bone turnover markers might be useful for a proper assessment of fracture risk and therapeutic monitoring. However, the dosage does not appear to be justified for routine clinical evaluation	Grade B	NA
						17. Genetic screening is recommended when a monogenic disease is suspected (e.g. COLIA1 in juvenile osteoporosis, TNSALP in the case of low levels of alkaline phosphatase, GBA when Gaucher disease I suspected)	Grade B	NA
					Risk assessment	18. Clinical risk factors must be taken into consideration when assessing the risk of osteoporotic fractures	Grade A	NA
						19. BMD (at the hip) as measured by DEXA can be used to refine this risk	Grade A	NA
						20. Algorithms such as FRAX, which use country-specific data, can be used to define the individual 10-year probability of major fracture (vertebral, hip, forearm, humerus) and hip fracture in both sexes, these are most sensitive for patients between the ages of 40 and 80 years	Grade A	NA
						21. Fracture risk should be determined in postmenopausal women with one or more risk factors	Grade A	NA
						22. The presence of a prevalent vertebral fracture/fractures and/or previous low-trauma fractures identifies a subject as being at high risk of (re)fracture regardless of the BMD measurement or the presence of other risk factors	Grade A	NA
					General strategies for prevention and treatment	23. A combination of healthy daily life, an adequate level of physical activity, a balanced diet, and accurate screening of the risk of falls is recommended in the management of osteoporotic patients	Grade C	NA
						24. Different type of exercises which include multi-component exercise programs including resistance aerobic, high impact and/or weight-bearing training may help to prevent age-related bone loss	Grade B	NA
						25. Walking is not effective to preventing osteoporosis	Grade B	NA
						26. Exercise programs of moderate intensity (e.g. dancing, walking, swimming), strength and resistance exercise, gait, balance, functional training, and WBV represent an effective approach for reducing the risk of falls	Grade B	NA
						27. Correction of vitamin D deficiency or insufficiency may reduce the propensity for falling	Grade B	NA
						28. In elderly patients with severe hypovitaminosis D [25(OH) vitamin D <10 ng/ml], the administration of cholecalciferol (50,000 IU per week for 8 weeks, or the equivalent of 6,000 IU per day, followed by a maintenance regimen with 1,500-2,000 IU per day) is recommended	Grade A	NA
						29. The administration of daily or weekly calcifediol is more potent than vitamin D3 in raising serum levels of 25(OH) vitamin D and is preferable in cases of impaired hepatic 25-hydroxylation or obesity	Grade B	NA
						30. A daily assumption of calcium is indicated in individuals who do not have an adequate daily intake from the diet and have a high risk of osteoporosis	Grade B	NA
						31. The recommended intake of calcium and vitamin D is at least, 1,000 mg and 800 IU daily, respectively, in men and women over 50 years	Grade A	NA
						32. A combination of protein supplementation and resistance exercise results in gains in muscle mass and strenth. The recommended average daily intake of protein is at least 1.0-1.2 g/kg with at least 20-25 g of high-quality protein per main meal	Grade B	NA
						33. The use of hip protectors is only effective to preventing fragility fractures in institutionalized patients	Grade B	NA
					Pharmacologic treatment	34. A history of major low-trauma fracture/fractures or the presence of a prevalent vertebral fracture/fractures assessed by vertebral morphometry identifies subjects for treatment independent of BMD assessment	Grade A	NA
						35. Risk assessment by FRAX, with or without DEXA, should be calculated in postmenopausal women or men in order to plan antiosteoporotic treatment	Grade A	NA
						36. Age-dependent thresholds for intervention (postmenopausal women) should be considered when planning of antiosteoporotic therapy	Grade B	NA
						37. Alendronate, risedronate, zoledronic acid, and denosumab are first-choice drugs in the treatment of postmenopausal osteoporosis and osteoporosis in men to decrease the risk of fracture	Grade A	NA
						38. Teriparatide (up to 2 years of treatment) is indicated in the case of severe osteoporosis with previous/prevalent major osteoporotic fractures	Grade A	NA
						39. The use of strotium ranelate is restricted to severe osteoporosis in women and men at high risk of fracture. It should not be used in patients with high blood pressure that is not properly controlled or with a past history of ischemic heart disease, peripheral arterial and venous disease, cerebrovascular disease	Grade A	NA
						40. Common antiresorptives can be employed in the prevention and treatment of glucocorticoid-induced osteoporosis. When major fractures have occurred, teriparatide is the treatment of choice	Grade A	NA
						41. In subjects with CKD stage 1-3, alendronate, risedronate, teriparatide, and denosumab prevents the fragility fracture, with the same degree of efficacy and safety as in the population with normal renal function	Grade B	NA
						42. Bisphosphonate can be employed for the treatment of IJO	Grade C	NA
					Integrated approaches	43. The establishment and maintenance of fracture liaison services are strongly recommended in order to creat specific pathways for secondary prevention of refracture in patients who have experienced a major osteoporotic fracture	Grade A	NA
						44. Multidisciplinary teams including the orthopedic surgeon, the bone specialist, and the bone care nurse are needed in order to bridge the gap in the care	Grade A and B	NA
						45. The involvement of the with PCP is mandatory to increase compliance to antiosteoporotic treatments in the long term, thus increasing the protection against refracture and decreasing further morbidity and mortality	Grade A	NA
16	Rossini 2016	The Italian Society for Osteoporosis, Mineral Metabolism and Bone Diseases (SIOMMMS)	Italy		Treatment	1. Cigarette smoking and excessive alcohol consumption should be avoided, and measures to reduce the risk of falls should be considered	Grade A	NA	Level of evidence: (1) Studies of diagnosis. 1: i. Independent interpretation of test results ii. Independent interpretation of the diagnostic standard iii. Selection of individuals suspected (but not proven) to have the disease iv. Reproducible description of the test and the diagnostic standard v. At least 50 individuals with and 50 individuals without the disease 2: Meets 4 of the Level 1 crit…
						2. As in the studies that showed the anti-fracture efficacy of bisphosphonates patients were also supplemented with calcium and vitamin D, these should be recommended for all patients treated or planned for treatment with bisphosphonates	Grade A	NA
						3. While estrogen therapy is no longer considered a first line therapy for the prevention of postmenopausal osteoporosis, it appears reasonable – in the absence of contraindications – to consider hormone replacement therapy in premenopausal women with estrogen deficiency or in men with hypogonadism treated with glucocorticoids, even if controlled studies on the incidence of fractures are lacking	Grade A	NA
						4. Bisphosphonate therapy in postmenopausal women and in men should be recommended as first line for the primary prevention, and should be started at the beginning of glucocorticoid therapy	Grade A	NA
					Osteoporosis in chronic kidney disease and organ transplantation	5. these subjects should always undergo DXA assessment to evaluate bone fragility	Grade A	NA
						6. DXA should always be performed in organ-transplanted patients, immediately after transplantation and every 18 months thereafter for the first three years	Grade B	NA
						7. A spine x-ray should be taken every year, at least for the first 2 to 3 years following transplantation, to assess vertebral fractures	Grade C	NA
						8. Prevention of fragility fractures, especially of vertebral fractures, is effectively achieved in subjects with CKD stage 1-3, with the same efficacy and safety as in patients with normal kidney function, using alendronate, risedronate, denosumab and teriparatide	Grade A	NA
						9. In subjects with CKD stage 4-5 and 5D whose PTH levels are particularly high (5-fold above the upper limit of normal) and progressively increasing, calcitriol and its analogues, as well as vitamin D analogues (paracalcitol in particular) can decrease PTH levels and improve alterations of bone metabolism	Grade A	NA
						10. Measurement of serum 25(OH)vitamin D is highly recommended for all subjects with CKD	Grade B	NA
						11. Supplementation with cholecalciferol and calcidiol is strongly recommended	Grade B	NA
					Biochemical diagnosis	12. Osteoporosis may be a manifestation of several diseases. In 90% of cases, normal first tier laboratory results rule out other disorders of forms of secondary osteoporosis	Grade A	NA
					Osteoporosis in men	13. The same diagnostic cut-off as for women is applied	Grade B	NA
						14. In Italy, two oral (i.e., alendronate and risedronate) and one intravenous (i.e. zoledronic acid) amonobisphosphonates are indicated for the treatment of idiopathic or glucocorticoid-induced male osteoporosis	Grade A	NA
					General recommendations	15. BMD testing is recommended in men with at least one major risk factor or in those older than 50 years with at least two minor risk factors, or in those older than 70 years even in the absence of other risk factors for fracture	Grade A	NA
						16. The densitometric threshold for diagnosing osteoporosis in men is a T-score >-2.5 SD compared to young normal adult males	Grade B	NA
						17. In Italy, drugs with an indication for male osteoporosis include alendronate, risedronate, zoledronate, denosumab and strontium ranelate	Grade A	NA
						18. Alendronate, risedronate and zoledronate have an indication for glucocorticoid-induced osteoporosis	Grade A	NA
						19. Teriparatide treatment is indicated for severe osteoporosis, and in men who experience a new spine or hip fracture after 1 year of treatment with other drugs listed in the Note 79	Grade A	NA
					Nutrition	20. It is recommended to achieve an adequate calcium intake through diet, limiting the use of calcium supplements to situations where this is not feasible, and only until the daily allowance has been achieved	Grade A	NA
						21. In conjunction with an adequate calcium intake, vitamin D supplementation (cholecalciferol or ergocalciferol, i.e., D3 or D2) in the elderly has been shown useful even for primary prevention	Grade A	NA
					Measures to reduce the risk of falls	22. A fall prevention strategy for the elderly including adequate vitamin D intake, physical activity and education on home risks is highly recommended	Grade A	NA
17	Gluszko 2014	The Multidisciplinary Osteoporotic Forum (MOF) has set up a joint Working Group including the representatives of the Polish Associations of Orthopedics and Traumatology, Rehabilitation, Gerontology, Rheumatology, Family Medicine, Diabetology, Laboratory Diagnostics, Andropause and Menopause, Endocrinology, Radiology, STENKO group, and 3 additional experts in the fields of rheumatology, obstetrics…	Poland	men and postmenopausal women	diagnosis and management of osteoporosis	1. The diagnosis of osteoporosis in postmenopausal women and men over 50 years of age is based on the evaluation of BMD, 10‑year absolute fracture risk, and previous osteoporotic fractures.	Grade B	NA	The MOF Subcommittee received written comments from experts; reliability of data and the strength of recommendation were evaluated according to the principles of the Scottish Intercollegiate Guidelines Network grades of the recommendations from the highest A to the lowest D (www.sign.ac.uk)
						2. 10‑year absolute fracture risk is estimated based on the BMI, clinical risk factors, including (whenever available) BMD measured at central sites, as well as other independent risk factors [B]. Based on the epidemiological data, the following risk groups have been established for Poland: high risk, >10% (being an indication for treatment); moderate, 5%–10%; and low, <5%.	Grade B	NA
						3. Routine management is divided into 2 stages. In the first stage, the primary physician or general practitioner should screen and classify patients (based on the FRAX®-BMI algorithm for the Polish population) into those requiring fracture prevention and those who must receive osteoporosis treatment and undergo further diagnostic procedures at specialized clinics. Follow-up and monitoring of ost…	Grade B	NA
						4. The main tasks of the specialist who treats osteoporosis (stage II) should be the differential verification of the initial diagnosis, assessment of fracture risk, comprehensive evaluation of a 10‑year fracture risk [B], and decision making with regard to all identified risk factors, together with the introduction of comprehensive management including drug therapy consistent with evidence‑based…	Grade A, B	NA
						5. The key point of diagnosis is the differentiation between primary and secondary causes of a low‑energy fracture or abnormally low bone mass. Before the introduction of any pharmacological intervention for secondary osteoporosis, a precise diagnosis and treatment of the underlying disease are required. In all fractures unrelated to primary osteoporosis, or in any other case BMD is reduced, a sp…	Grade A	NA
						6. In the prevention of osteoporosis, optimization of calcium salt intake (according to recommendations), protein (1.2 g/kg body weight/ day), potassium (>3500 mg/d), and magnesium (>300 mg/d) is of vital importance. An adequate supply of vitamin D (800–2000 IU/d) reduces the risk of fractures by acting directly on the skeletal system, improves the function of the muscular and nervous systems, an…	Grade B	NA
						7. The general principles of osteoporosis prevention apply to all patients. People with a moderate 10‑year fracture risk (5%–10% in Poland) are advised to change their lifestyle, prevent falls, improve musculoskeletal function through appropriate physical rehabilitation and nutritional regime, and to assess their risk of fracture on regular basis.	Grade D	NA
						8. Any existing osteoporotic fracture or serious fracture risk (>10%) is an indication for drug therapy. The decision on starting pharmaceutical treatment must be preceded by confirmation of fracture by an X‑ray or VFA scan of the vertebra. This can be done independently of BMD assessment.	Grade A	NA
						9. Antiresorptive drugs are recommended in patients with osteoporosis confirmed by dual-energy X-ray absorptiometry (DXA). Proanabolics (teriparatide) and drugs of dual action (strontium ranelate) are efficient in reducing the risk of fractures, regardless of the baseline BMD and bone metabolism score.	Grade B	NA
						10. The efficacy of bisphosphonates in the prevention of fractures has been documented in patients with a T‑score of less than –2.0 SD (vertebrae) and less than –2.5 SD (hip), subject to adequate vitamin D supply. Therefore, treatment with bisphosphonates should be preceded by BMD assessment and elimination of any vitamin D deficits. Long‑term clinical studies have shown that bisphosphonates cont…	Grade A	NA
						11. According to the approved indications, osteoporosis in men should be treated with alendronate, risedronate, zoledronate, teriparatide, and strontium ranelate. The European Union approval of denosumab is pending.	Grade A	NA
						12. Intravenous bisphosphonates (ibandronate, zoledronate) are recommended for patients unable to take drugs orally: immobilized (e.g., following a stroke) or suffering from some gastrointestinal disorders.	Grade A	NA
						13. Denosumab (fully human monoclonal antibody against RANK ligand activity) demonstrates fast and efficient reduction of the rate of bone resorption, reducing fracture risk in postmenopausal women within a broad age group, and in men receiving anti‑androgen therapy in the treatment of prostate cancer [A]. It can also be administered in patients with renal insufficiency [C].	Grade A,C	NA
						14. Antifracture efficacy of strontium ranelate has been documented regardless of the baseline fracture risk (FRAX®) in women with osteopenia, with osteoporosis in a broad range of age groups, also those over 80 years [A], and in men with osteoporosis [B]. It should be used with caution in patients at a high risk of cardiovascular diseases.	Grade A,B	NA
						15. Parathormone analogs (teriparatide and rhPTH1‑84) demonstrate high efficacy in reducing the risk of all types of fracture in severe osteoporosis in postmenopausal women and in men, as well as in glucocorticosteroid‑induced osteoporosis. For safety reasons, administration of the drug should not exceed 24 months [B]. An antiresorptive should be used after discontinuation of parathormone analog …	Grade B,D	NA
						16. HRT can prevent the development of osteoporosis and fractures after menopause. Osteoporosis is not among primary indications for HRT in postmenopausal women.	Grade B	NA
						17. Administration of raloxifene (SERM) may be considered in postmenopausal women with hyperlipemia, and especially in those with an increased risk of breast cancer.	Grade B	NA
						18. Specific antianalgesic effect of salmon calcitonin may be temporarily used in symptomatic (painful) vertebral fractures and in patients suffering from pain related to other osteoporotic fractures. Currently, calcitonin is not recommended for prolonged treatment of osteoporosis.	Grade B	NA
						19. Owing to poor compliance in the case of prolonged treatment and because of possible adverse reactions, efficient cooperation of patients and doctors and monitoring of treatment efficacy become very important. It is recommended to monitor treatment by DXA (including VFA) and to assess bone metabolism.	Grade C	NA
						20. Osteoporosis induced by prolonged glucocorticosteroid therapy (>3 months) is among the most common causes of secondary osteoporosis [A]. In patients older than 50 years who have received (or are scheduled to receive) glucocorticosteroid therapy for more than 3 months, a preliminary fracture risk assessment should be performed because even in patients at moderate fracture risk (and/or BMD T‑sc…	Grade A,B	NA
						21. In patients over 65 years of age treated with prednisone (or equivalent) at a dose of 7.5 mg/d and higher for over 3 months, preventive (antifracture) therapy should be applied, even in the absence of any other fracture risk factors [C]. Drugs approved for glucocorticosteroid‑induced osteoporosis include alendronate, risedronate, zoledronate, and teriparatide [B]. In women in reproductive age…	Grade B,C,D	NA
18	Belaya 2023	Russian Association of Endocrinologists, the Russian Association for Osteoporosis, the Association of Rheumatologists of Russia, the Association of Orthopedic surgeons and Traumatologists of Russia, the Russian Association of Gynecologists- Endocrinologists, and the Russian Association of Gerontologists and Geriatrics.	Russia	postmenopausal women and men over 50 years	Diagnosis of osteoporosis	1. The Fracture Risk Assessment Tool (FRAX) is recommended as a screening algorithm to identify individuals with a high probability of fracture among all postmenopausal women and men over 50 years	Strong	I	Evidence reliability level: I: Systematic review of randomized clinical trials using meta-analysis II: Separate randomized clinical trials and systematic reviews of studies of any design, with the exception of randomized clinical trials, using meta-analysis III: Non-randomized comparative studies, including cohort studies IV: Incomparable studies, description of a clinical case or series of cases…
				patients with type 2 diabetes mellitus		2. When assessing the individual 10-year probability of fracture using FRAX in patients with type 2 diabetes mellitus (T2DM), it is recommended to adjust the result by considering the patient to have rheumatoid arthritis (put «yes» for this risk factor) or enter the results of trabecular bone score (TBS)	Weak	IV
				Patients who have taken glucocorticoids for 3 months or more		3. It is recommended to increase an individual 10-year probability of major osteoporotic fracture (FRAX) by 15% if individuals have taken glucocorticoids for 3 months or more at a dose of prednisolone 7.5 mg/day or its equivalent	Weak	IV
				Patients with previous major osteoporotic fracture		4. It is recommended to diagnose osteoporosis and to prescribe osteoporosis treatment in the presence of previous major osteoporotic fracture such as femoral neck, vertebral bodies, or multiple fragility fractures regardless of DXA or FRAX assessment results (other skeletal diseases should be excluded)	Conditional	II
				patients with back pain		5. It is recommended to conduct a standard X-ray of the thoracic and lumbar spine (T4–L5) in a lateral projection to detect vertebral fractures in patients with back pain; with a decreased height of 4 cm over the lifetime or 2 cm with regular medical supervision; taking glucocorticoids; with long-term uncompensated type 2 diabetes mellitus or on insulin therapy; with a history of non-vertebral fr…	Conditional	III
				postmenopausal women and men over 50 years of age		6. It is recommended that osteoporosis be diagnosed and treated in patients (postmenopausal women and men over 50 years of age) with a high individual 10-year probability of major osteoporotic fracture when a FRAX score meets the Russian intervention threshold and/or exceeds the «high probability of fracture» regardless of the DXA T-score at the lumbar spine and proximal femur	Conditional	III
				patients with an individual 10-year probability of fracture (FRAX) in the interval between the low and high probability of fracture		7. Dual-energy X-ray absorptiometry (DXA) of the lumbar spine and proximal femur is recommended for patients with an individual 10-year probability of fracture (FRAX) in the interval between the low and high probability of fracture (orange zone)	Weak	IV
				postmenopausal women and men over 50		8. It is recommended to diagnose osteoporosis and prescribe treatment to patients with BMD below 2.5 or more standard deviation (T-score) at the femoral neck and / or at the proximal femur and / or at the lumbar spine (L1–L4, L2–L4), as measured by DXA in postmenopausal women and men over 50	Strong	III
						9. The result of the trabecular bone score (TBS), obtained during standard DXA at the lumbar spine, is recommended for simultaneous inclusion in the FRAX algorithm in order to increase the sensitivity of the method for identifying patients at increased risk of fractures	Strong	I
				patients before starting any treatment for osteoporosis		10. A minimum laboratory evaluation, including hemoglobin, calcium, albumin, phosphorus, alkaline phosphatase, creatinine (with the calculation of glomerular filtration rate), and glucose, is recommended for all patients before starting any treatment for osteoporosis for the purpose of differential diagnosis with other causes of skeletal fragility	Weak	IV
				Patients with postmenopausal osteoporosis and male osteoporosis		11. Bisphosphonates (BP) are recommended for preventing osteoporotic fracture and increasing bone mineral density (BMD) in postmenopausal osteoporosis (alendronate, risedronate, ibandronate, zoledronate), male osteoporosis (alendronate risedronate, zoledronate), glucocorticoid-induced osteoporosis (GIO) (alendronate, risedronate, zoledronate)	Strong	II
				Patients who underwent surgical treatment for an osteoporotic fracture of the proximal femur		12. Zoledronic acid 5 mg annually is additionally recommended after surgical treatment for an osteoporotic fracture of the proximal femur (at least 2 weeks after surgery) to prevent new fractures and improve patient survival	Strong	II
				postmenopausal women with osteopenia and women over 65 with osteopenia		13. Zoledronic acid 5 mg every 24 months is recommended to prevent BMD loss among postmenopausal women with osteopenia and every 18 months to prevent fracture among women over 65 with osteopenia	Strong	II
				women with postmenopausal osteoporosis, men with increased risk of fracture, individuals with glucocorticoid-induced osteoporosis		14. Denosumab 60 mg subcutaneously every 6 months is recommended to prevent osteoporotic fracture and increase BMD in women with postmenopausal osteoporosis, in men with increased risk of fracture, in individuals with GIO and also to prevent bone loss and fracture in the absence of bone metastases in women receiving aromatase inhibitor therapy for breast cancer; and men with prostate cancer recei…	Strong	I
				patients with osteoporosis with a predominant decline in BMD in the cortical bone (femur neck, distal radius), patients with compromised renal function, patients for whom BP treatment was ineffective or failed to achieve the desired increase in BMD		15. Denosumab 60 mg subcutaneously every 6 months is additionally recommended to be prescribed in patients with osteoporosis with a predominant decline in BMD in the cortical bone (femur neck, distal radius), in patients with compromised renal function, as well as in patients for whom BP treatment was ineffective or failed to achieve the desired increase in BMD	Strong	II
				postmenopausal women with a history of vertebral fracture, men with osteoporosis, patients with glucocorticoid-induced osteoporosis		16. Teriparatide 20 μg per day subcutaneously is recommended to prevent osteoporotic fracture and to increase BMD in postmenopausal women with a history of vertebral fracture, for the treatment of osteoporosis in men or for the prevention of vertebral fractures in GIO	Strong	II
				patients with severe osteoporosis, patients with two or more vertebral fractures, individuals where previous treatment was ineffective		17. Teriparatide 20 μg per day subcutaneously is recommended as a first-line treatment to prevent vertebral fractures in patients with severe osteoporosis, patients with two or more vertebral fractures, as well as in individuals where previous treatment was ineffective	Strong	I
				patients receiving treatment for osteoporosis	Osteoporosis treatment monitoring	18. It is recommended to measure serum bone resorption markers (preferably serum C-terminal cross-linking telopeptide of type I collagen (CTX)) and/or bone formation markers (preferably N-terminal propeptide procollagen type 1 (P1NP)) in patients receiving treatment for osteoporosis initially and 3–6 months after the start of therapy in order to early assess the effectiveness of treatment and adh…	Strong	II
				Patients with osteoporosis		19. It is not recommended to use bone remodeling markers to predict the risk of fracture in an individual patient or to decide on the type of therapy (antiresorptive or anabolic)	Strong	II
				patients with previously established osteoporosis, follow-up patients		20. BMD measurements by DXA at the lumbar spine and proximal femur are recommended to assess the effectiveness of therapy, as well as the dynamics of BMD in patients with previously established osteoporosis and or to follow-up patients in case of drug holiday or in doubtful cases with an interval of at least 12 months from initial measurements	Conditional	III
				patients without fragility fractures	Treatment for osteoporosis	21. It is recommended to discontinue BP treatment for 1–2 years with subsequent follow-up in patients without fragility fractures who achieved a T-score of - 2.0 SD or higher at the femur neck and lumbar spine	Conditional	II
				Postmenopausal women and men above 50 years of age with a history of vertebral, hip, or multiple fractures		22. Postmenopausal women and men above 50 years of age with a history of vertebral, hip, or multiple fractures are advised to continue long-term including lifelong treatment of osteoporosis	Conditional	III
				patients with osteoporosis without a history of previous osteoporotic fracture		23. For patients with osteoporosis without a history of previous osteoporotic fracture, continuous treatment with denosumab is recommended until BMD improves up to - 2.0 SD or higher according to a T-score at the femoral neck, as well as at the lumbar vertebrae; in all cases of denosumab withdrawal transfer to BP is required	Conditional	III
				Patients who were treated with teriparatide		24. After treatment with teriparatide, it is recommended to transfer to antiresorptive therapy with denosumab for a further increase in BMD or bisphosphonates to maintain the therapeutic effect	Strong	II
				Patients with two or more osteoporotic fractures		25. Treatment of osteoporosis should be considered ineffective if: two or more osteoporotic fractures occur during treatment; a loss of BMD rby 4% at the femur or 5% at the lumbar spine is detected in two consecutive measurements; changes in bone turnover markers do not exceed 30% during treatment, combined with a loss of BMD	Weak	IV
				women under 60 years with a postmenopausal duration of up to 10 years	Menopausal hormone therapy in postmenopausal women to reduce the risk of fracture	26. Menopausal hormone therapy (MHT) is recommended for the prevention of osteoporosis among women under 60 years with a postmenopausal duration of up to 10 years. It is recommended to use the lowest effective doses of MHT: as the woman becomes older, reduce the dose of the drug and conduct an annual assessment of the benefit/risk ratio in each specific case	Strong	II
				patients aged 50 years and older with fragility fractures	Secondary fracture prevention	27. In order to provide timely treatment for osteoporosis and to ensure long-term follow-up of patients aged 50 years and older with fragility fractures, the establishment of Fracture Liaison Services (FLS) is recommended to reduce the risk of recurrent fractures	Conditional	II
19	Al-Saleh 2015	the Saudi Osteoporosis Society	Saudi Arabia		postmenopausal women with osteoporosis	1. Alendronate, residronate, and zoledronate are efficacious in preventing vertebral fractures and non-vertebral fractures in postmenopausal women with osteoporosis. Oral aendronate or residronate are the first-line agents to treat established osteoporosis especially when the` hip is affected.	Grade A	Ia	Level of evidence/Type of evidence/Grade of recommendation: Ia: Meta-analysis of randomized controlled trials (RCTs): A Ib: At least one RCT: A IIa: At least one well-designed, controlled study but without randomization: B IIb: At least one well-designed, quasi-experimental study (e.g., comparative studies, correlation studies, case studies): B III: At least one well-designed, non-experimental de…
						2. Alendronate, risedronate, and zoledronate increase BMD significantly at both spine and hip	Grade A	Ia
						3. These drugs prevent spine fractures and hip fractures (in those who are osteoporotic at the hip).	Grade A	Ia
					Men with Osteoporosis	4. Alendronate and zoledronate are efficacious in preventing vertebral fractures and increases BMD at the spine and femoral neck	Grade A	Ia
					Glucocorticoid-Induced Osteoporosis	5. In postmenopausal women on steroids, alendronate, risedronate, and zoledronate are efficacious in preventing vertebral fractures	Grade A	Ia
						6. In men on steroids, alendronate, risedronate, and zoledronate are efficacious in preventing vertebral fractures.	Grade A	Ia
						7. In men and women on steroids, alendronate, risedronate, and zoledronate increase BMD at the spine and maintain or increase BMD at the hip.	Grade A	Ia
						8. Therapy with bisphosphonate should be for 5 years after which they should be stopped except in high-risk patients. Bone density should be measured in 1-and-a-half to 2 years, and risk should be assessed again. High-risk patients, those with fracture but not on treatment/therapy and those in whom BMD deteriorates, should receive an alternative therapy or should be put back on bisphosphonate if …	Grade C	IV
					Hormone Replacement Therapy	9. HRT is not a first-line preventive therapy in postmenopausal women with low bone density. When used for the prevention of postmenopausal osteoporosis, the risks of HRT may outweigh the benefits	Grade A	Ib
						10. HRT is not recommended for treating postmenopausal women with osteoporosis. With a prolonged use of HRT taken only for the treatment of postmenopausal osteoporosis, the substantial risks of cardiovascular disease, stroke, venous thromboembolism, and invasive breast cancer may lead to an unfavorable risk–benefit ratio	Grade A	Ia
					Selective Estrogen Receptor Modulators	11. Raloxifene increases BMD at the spine and hip; however, it is efficacious in preventing only vertebral fractures in postmenopausal women with osteoporosis.	Grade A	Ia
						12. In postmenopausal women with osteoporosis, raloxifene decreases the incidence of estrogenreceptor–positive invasive breast cancer; however, it is not recommended for preventing or treating breast cancer.	Grade A	Ib
						13. Raloxifene has no beneficial effect on vasomotor symptoms and may increase their incidence.	Grade A	Ib
						14. In the majority of patients with osteoporosis, raloxifene should be used as a second-line therapy, especially, in younger patients who are not at high risk for hip fractures	Grade A	Ib
					Recombinant Human Parathyroid Hormone	15. Therapy with hPTH should be restricted to patients with multiple fractures and low bone density (T score below - 2.7).	Grade A	Ia
						16. hPTH (1–34) is efficacious in preventing both vertebral and non-vertebral fractures (excluding hip fractures) in postmenopausal women with severe osteoporosis and increases BMD at all skeletal sites with the exception of the radius.	Grade A	Ib
						17. In men with severe osteoporosis, hPTH (1–34) increases BMD at the spine.	Grade A	Ib
						18. In postmenopausal women with glucocorticoid induced osteoporosis, hPTH (1–34) increase BMD at the spine.	Grade A	Ia
						19. Therapy should be for 18 months only after which treatment should be stopped. Patients may continue with anti-resorptive after stopping the drug.	Grade A	Ib
						20. Therapy with hPTH should not be combined with anti-resorptive because that will decrease the gain in bone density attained by using hPTH alone.	Grade A	Ia
					Denosumab	21. Denosumab suppresses bone resorption markers and reduces vertebral, non-vertebral, and hip fractures.	Grade A	Ia
						22. Denosumab is approved for the treatment of postmenopausal and male osteoporosis.	Grade A	Ia
20	SIGN 2015	NHS Scotland	Scotland		Risk factors	1. People over the age of 50 with a history of fragility fractures should be offered DXA scanning to evaluate the need for anti-osteoporosis therapy.	Strong	NA	Levels of evidence: 1++: High-quality meta-analyses, systematic reviews of RCTs, or RCTs with a very low risk of bias 1+: Well-conducted meta-analyses, systematic reviews, or RCTs with a low risk of bias 1–: Meta-analyses, systematic reviews, or RCTs with a high risk of bias 2++: High-quality systematic reviews of case-control or cohort studies High-quality case-control or cohort studies with a v…
						2. People with a parental history of osteoporosis, particularly those over the age of 50, should be considered for fracture-risk assessment.	Conditional	NA
						3. Women over the age of 50 with a history of previously untreated early menopause should be considered for fracture-risk assessment, particularly in the presence of other risk factors.	Conditional	NA
						4. Women and men with low BMD on DXA scanning should undergo further fracture-risk assessment to evaluate the need for anti-osteoporosis therapy.	Strong	NA
						5. People over the age of 50 who consume more than 3.5 units of alcohol per day should be considered for fracture-risk assessment.	Conditional	NA
						6. People who consume more than 3.5 units of alcohol per day should be advised to reduce their alcohol intake to nationally recommended levels (<14 units per week).	Strong	NA
						7. Adults with a low BMI (<20 kg/m2) are at increased risk of fracture and should be encouraged to achieve and maintain a BMI level of 20-25 kg/m2.	Strong	NA
						8. People over the age of 50 with a low BMI (<20 kg/m2) may be considered for fracture-risk assessment, particularly in the presence of other risk factors.	Conditional	NA
						9. Smokers over the age of 50 should be considered for fracture-risk assessment, particularly in the presence of other risk factors.	Conditional	NA
						10. Smokers should be advised to stop smoking to reduce their risk of fragility fracture.	Strong	NA
						11. People over the age of 50 with diabetes may be considered for fracture-risk assessment, particularly in the presence of other risk factors.	Conditional	NA
						12. People over the age of 50 with rheumatoid arthritis or systemic lupus erythematosus may be considered for fracture-risk assessment particularly in the presence of other risk factors.	Conditional	NA
						13. People over the age of 50 with inflammatory bowel disease or malabsorption may be considered for fracture-risk assessment, particularly in the presence of other risk factors	Conditional	NA
						14. Institutionalised patients with epilepsy over the age of 50 are at an increased risk of fracture and may be considered for fracture-risk assessment, particularly in the presence of other risk factors.	Conditional	NA
						15. People living with human immunodeficiency virus are at increased risk of fracture and should be considered for fracture-risk assessment, particularly where other risk factors are present.	Conditional	NA
						16. People over the age of 50 with hyperparathyroidism or other endocrine diseases may be considered for fracture-risk assessment, particularly in the presence of other risk factors.	Conditional	NA
						17. People over the age of 50 with chronic liver disease may be considered for fracture-risk assessment, particularly in the presence of other risk factors.	Conditional	NA
						18. People over the age of 50 with neurological disease (including Alzheimer’s disease, Parkinson’s disease, multiple sclerosis and stroke) may be considered for fracture-risk assessment, particularly in the presence of other risk factors.	Conditional	NA
						19. People over the age of 50 with moderate to severe chronic kidney disease (eGFR <60 ml/min/1.73 m2) may be considered for fracture-risk assessment, particularly in the presence of other risk factors.	Conditional	NA
						20. People over the age of 50 with asthma may be considered for fracture-risk assessment, particularly in the presence of other risk factors.	Conditional	NA
						21. People over the age of 50 on long-term antidepressant therapy (in particular SSRIs) may be considered for fracture-risk assessment, particularly in the presence of other risk factors.	Conditional	NA
						22. People with epilepsy over the age of 50 who are taking antiepileptic medication, in particular enzyme-inducing antiepileptic agents, may be considered for fracture-risk assessment, particularly in the presence of other risk factors.	Conditional	NA
						23. Women over the age of 50 taking aromatase inhibitors may be considered for fracture-risk assessment, particularly in the presence of other risk factors.	Conditional	NA
						24. Women using long-term (for at least two years) depot medroxyprogesterone acetate should be advised that treatment can reduce bone density but that the effects reverse when treatment is stopped and the overall risk of fracture is low.	Strong	NA
						25. Men over the age of 50 with prostate cancer, who are taking GnRH agonists may be considered for fracture-risk assessment, particularly in the presence of other risk factors.	Conditional	NA
						26. People over the age of 50 taking PPIs may be considered for fracture-risk assessment, particularly in the presence of other risk factors.	Conditional	NA
						27. Patients taking oral glucocorticoids should be considered for fracture-risk assessment.	Conditional	NA
						28. People aged over 50 using TZDs are at higher fracture risk than people with diabetes who are treated with other agents and should be considered for fracture-risk assessment, particularly in the presence of other risk factors.	Conditional	NA
					Quantifying the risk of fracture	29. Fracture-risk assessment should be carried out, preferably using QFracture, prior to DXA in patients with clinical risk factors for osteoporosis and in whom anti-osteoporosis treatment is being considered.	Strong	NA
						30. Measurement of bone mineral density by DXA at the spine and hip should be carried out following fracture-risk assessment in patients in whom anti-osteoporosis treatment is being considered.	Strong	NA
						31. Biochemical markers should not be used in the evaluation of fracture risk.	Strong	NA
					Management of osteoporosis in postmenopausal women	32. Combinations of exercise types including balance training, flexibility or stretching exercises, endurance exercise and progressive strengthening exercises should be considered to reduce risk of fractures caused by falls.	Conditional	NA
						33. Static weight-bearing exercise, for example, single-leg standing should be considered to slow decline of hip BMD.	Conditional	NA
						34. Progressive resistance strength training exercise (such as weight training) should be considered to slow decline of femoral neck BMD, either alone or in combination with impact exercise training (such as jogging, walking or aerobics).	Conditional	NA
						35. Walking, tai chi, progressive resistance strength training (such as weight training) and different combinations of exercise types should be considered to slow decline of lumbar spine BMD.	Conditional	NA
						36. Zoledronic acid may be considered to reduce risk of clinical fractures in women over 65 years of age who have osteopenia at hip or femoral neck on DXA.	Conditional	NA
						37. Oral ibandronic acid (150 mg monthly) may be considered to prevent vertebral fractures in postmenopausal women with DXA-proven osteoporosis.	Conditional	NA
						38. Intravenous ibandronic acid (3 mg every three months) may be considered to prevent vertebral fractures in postmenopausal women with DXA-proven osteoporosis who are intolerant of oral therapy or those in whom adherence to oral therapy may be difficult.	Conditional	NA
						39. Strontium ranelate may be considered for the treatment of severe postmenopausal osteoporosis to reduce the risk of vertebral and non-vertebral fractures in patients without established cardiovascular disease when other treatments are contraindicated.	Conditional	NA
						40. Following discontinuation of denosumab, transition to an antiresorptive therapy should be considered, with the aim of preventing the rebound increase in bone turnover.	Conditional	NA
						41. As teriparatide discontinuation is associated with bone loss, treatment with an antiresorptive agent should be considered to maintain the increase in bone density once a course of teriparatide has been completed.	Conditional	NA
						42. Hormone replacement therapy may be considered for the prevention of vertebral, nonvertebral and hip fractures in younger postmenopausal women.	Conditional	NA
						43. Tibolone may be considered to prevent vertebral and non-vertebral fractures in younger postmenopausal women, particularly those with menopausal symptoms.	Conditional	NA
						44. Raloxifene may be considered as a treatment option for the prevention of vertebral fractures in postmenopausal women when other treatments are contraindicated or unsuitable	Conditional	NA
						45. Calcium and vitamin D treatment may be considered for frail older people, for example nursing care residents, who are at high risk of vitamin D deficiency to reduce the risk of non-vertebral fractures.	Conditional	NA
						46. Denosumab should be continued for five years for treatment of patients with osteoporosis and may be continued for up to 10 years in patients at high risk of fracture.	Strong	NA
						47. Repeat BMD measurements by DXA after an interval of three years may be considered to assess response to treatment in postmenopausal women on alendronic acid, ibandronic acid, zolendronic acid or denosumab therapy.	Conditional	NA
						48. Measurement of BTMs may be considered to assess response to treatment in patients treated with selected anti-osteoporosis drug therapies.	Conditional	NA
					Managing osteoporosis in other groups	49. Risedronate may be considered for the treatment of osteoporosis in men.	Conditional	NA
						50. Zoledronic acid should be considered for the treatment of osteoporosis in men and the prevention of vertebral fractures	Conditional	NA
						51. High-impact exercise (such as jogging) and combining impact exercise (such as stair climbing) with progressive-resistance strength training (such as weight training) should be considered to slow decline of femoral neck BMD.	Conditional	NA
						52. Progressive-resistance strength training (such as weight training) alone, or in combination with impact exercise (such as stair climbing or jogging), should be considered to slow decline of lumbar spine BMD.	Conditional	NA
						53. Alendronic acid may be considered to prevent vertebral fractures in men and women on prednisolone doses of 7.5 mg daily or greater (or an equivalent dose of glucocorticoids) for three months or more.	Conditional	NA
						54. Risedronate should be considered to prevent vertebral fracture in men and women on prednisolone doses of 7.5 mg daily or greater (or an equivalent dose of glucocorticoids) for three months or more.	Conditional	NA
						55. Zoledronic acid should be considered to prevent vertebral fracture in men and women on prednisolone doses of 7.5 mg daily or greater (or an equivalent dose of glucocorticoids) for three months or more. The treatment should be considered in patients who are intolerant of oral bisphosphonates and those in whom adherence to oral therapy may be difficult	Conditional	NA
						56. Electrical field therapy, with or without an exercise programme, may be considered to reduce pain and improve function in patients with painful vertebral fractures.	Conditional	NA
					Systems of care	57. Patients over the age of 50 who have experienced a fragility fracture should be managed within a formal integrated system of care that incorporates a fracture liaison service.	Strong	NA
						58. Systems of care should also incorporate strategies for education of patients and professionals and primary prevention in addition to secondary fracture prevention.	Strong	NA
					Implementing the guideline	59. Repeat BMD measurements by DXA after an interval of three years may be considered to assess response to treatment in postmenopausal women on alendronic acid, ibandronic acid, zolendronic acid or denosumab therapy	Conditional	NA
						60. Patients over the age of 50 who have experienced a fragility fracture should be managed within a formal integrated system of care that incorporates a fracture liaison service.	Strong	NA
21	Gonzalez-Macias 2015	the Spanish Society for Research on Bone andMineral Metabolism (SEIOMM)	Spain	postmenopausal, glucocorticoid-induced and male osteoporosis	Risk factors for fracture	1. Clinical assessment combined with BMD mea-surement is an effective method for assessing the risk offracture	Grade A	NA	Level of evidence: 1a: Systematic reviews of RCTs with homogeneity among the individual studies or several RCTs with similar results 1b: Individual RCT with narrow confidence interval 2a: Systematic review of cohort studies with homogeneity among the individual studies 2b: Individual cohort study or RCT of low quality 2c: ‘‘Results’’ research; ecological studies 3a: Systematic review of case-cont…
						2. The measurement of BMD in the proximalfemur and lumbar spine using DXA is a useful test for assess-ing the risk of fracture	Grade A	NA
						3. Systematic measurement of bone markers todiagnose patients with osteoporosis is not recommended butcan be helpful in managing the therapeutic response	Grade B	NA
						4. Conventional radiology should be indicatedto detect vertebral fractures but should not be used as amethod for assessing bone mass for the diagnosis of osteo-porosis	Grade A	NA
					Treatment	5. Patients treated with antiresorptive or anabolic drugsshould take an appropriate amount of calcium and vita-min D	Grade A	NA
						6. Estrogen therapy is not recommended fortreating postmenopausal osteoporosis	Grade A	NA
						7. Selective estrogen receptor modulators(SERMs) are indicated for treating osteoporosis by reducingvertebral fractures	Grade A	NA
						8. TiboloneTibolone reduces fractures, but itsuse is not recommended due to the risk of stroke	Grade A	NA
						9. Isoflavones can have a favorable effect on BMD, but they arenot recommended for treating osteoporosis due to a lack ofdata on their efficacy in fractures	Grade A	NA
						10. Reduces vertebral fractures by approximately 40% but notnonvertebral fractures	Grade A	NA
						11. By reducing vertebral, nonvertebral and hipfractures, alendronate has a grade A recommendation fortreating osteoporosis.	Grade A	NA
						12. By reducing vertebral, nonvertebral and hipfractures, risedronate has a grade A recommendation fortreating osteoporosis.	Grade A	NA
						13. Ibandronate has a grade A recommendationfor reducing vertebral fractures.	Grade A	NA
						14. By reducing vertebral, nonvertebral and hipfractures, risedronate has a grade A recommendation fortreating osteoporosis.	Grade A	NA
						15. By reducing vertebral, nonvertebral and hipfractures, denosumab has a grade A recommendation fortreating osteoporosis.	Grade A	NA
						16. Strontium ranelate is effective in reducingvertebral and nonvertebral fractures	Grade A	NA
						17. Teriparatide reduces fractures, both verte-bral and nonvertebral	Grade A	NA
						18. Given thecost-benefit ratio, vertebroplasty is generally preferable tokyphoplasty	Grade B	NA
						19. Changing the treatment due to a possible inade-quate response may be considered in the following circumstances: (a) development of two successive frac-tures and (b) two of the following three factors coinciding:development of a new fracture, a reduction in BMD greater than the minimum significant change and a reduction inbone turnover markers lower than the minimum significant change	Grade D	NA
					Treatment duration	20. Treatment should last as long as necessary to decrease therisk of fractures to acceptable levels.61-63Although there isno one official definition of what is considered an acceptablelevel, it has been suggested that a BMD > -2.5 T in patientswith no fractures or >-2 T in patients with 1 previous frac-ture (more than 3-5 years) could be an acceptable level. Ifthe fracture is recent (less than 3…	Grade D	NA
					Change of drug due to apparent lack ofresponse	21. If the reason for the change is an apparent lack of response,it is advisable to (a) choose a drug that is consideredto have a greater capacity to reduce fractures, (b) changean antiresorptive agent for a bone formation agent or (c) change an oral drug for an injectable one.	Grade D	NA
					Male osteoporosis	22. The results for BMD in men aresimilar to those observed in women, which leads us tobelieve that its efficacy is probably similar in terms offractures. For this reason, it is worth establishing a drugstrategy for men that is similar to that for women: (a) risedronate or alendronate (although the latter isnot approved in Spain for treating male osteoporosis) forpatients with no restrictive crit…	Grade D	NA
						23. The administration of calcium and vitamin D is rec-ommended. Androgens are only justified if there ishypogonadism. Even in this case, one of the former drugsshould probably be combined with androgens. When hyper-calciuria is detected, the administration of thiazides shouldbe assessed	Grade D	NA
					Glucocorticoid-induced osteoporosis	24. The drugs of choice are bisphosphonates. If the patienthas several vertebral fractures, treatment with teriparatideis justified. Calcium and vitamin D should be administered. The active metabolites of vitamin D have a certainpreventive action on bone loss, but there are no persuasive data on their effect in preventing fractures	Grade A	NA
						25. Postmenopausal women and men older than 50 years who take daily doses of prednisone equal to or greater than 5 mg (or its equivalent) for more than 3 months should be treated. For premenopausal women and men younger than 50 years, treatment is indicated only if there are previous fractures, the BMD is very low or the corticosteroid dose is very high. Treatment should be maintained while the p…	Grade D	NA
22	Gregson 2022	The National Osteoporosis Guideline Group (NOGG)	UK	postmenopausal woman, or man age >= 50 years, with a clinical risk factor for fragility fracture	Fracture risk assessment and case finding	1. A FRAX assessment should be performed in any postmenopausal woman, or man age >= 50 years, with a clinical risk factor for fragility fracture, to guide BMD measurement and prompt timely referral and/or drug treatment, where indicated.	Strong	NA	Recommendations follow the Grading of Recommendations Assessment, Development, and Evaluation GRADE binary classification of recommendations as either strong or conditional (also known as discretionary or qualified recommendations). Recommendations have been made after the assessment of: 1. The balance between desirable and undesirable effects-The larger the difference between the desirable and u…
				Patients whose clinical risk exceeds those factors able to be entered into FRAX		2. When using FRAX to calculate the probability of fracture, clinical judgement is needed when clinical risk exceeds those factors able to be entered into FRAX	Strong	NA
						3. Arithmetic adjustments to FRAX probabilities of major osteoporotic fracture (MOF: clinical spine, hip, forearm or humerus) and hip fracture (Table 1) can be used in clinical practice, to take account of additional clinical risk factors, such as glucocorticoid use, discordantly low lumbar spine BMD, type II diabetes, and a history of falls.	Conditional	NA
				postmenopausal women, and men age >= 50 years		4. Vertebral fracture assessment (VFA) is indicated in postmenopausal women, and men age >= 50 years, if there is a history of >= 4 cm height loss, kyphosis, recent or current long-term oral glucocorticoid therapy, a BMD T-score <= - 2.5 at either the spine or hip, or in cases of acute onset back pain with risk factors for osteoporosis.	Strong	NA
						5. T-scores in men and women derived from femoral neck BMD should use normative values for BMD derived from young healthy women from NHANES III.	Strong	NA
						6. DXA scan results should be reported within 3 weeks of the scan, by healthcare professionals with specific training in DXA interpretation, and in accordance with national and international reporting standards.	Strong	NA
				Patients with osteoporosis and/or a fragility fracture		7. Patients with osteoporosis and/or a fragility fracture should be investigated for underlying causes, this includes the need for routine blood tests.	Strong	NA
						8. The use of quantitative ultrasound is not recommended for the diagnosis of osteoporosis.	Strong	NA
				postmenopausal women, and men age >= 50 years		9. QCT-measured femoral neck areal BMD in postmenopausal women, and men age >= 50 years, can be used for opportunistic diagnosis of osteoporosis and to inform individual treatment decisions using FRAX.	Conditional	NA
				postmenopausal women, and men age >= 50 years		10. Computer-Aided Diagnostics (CAD) may be considered to improve standard reporting of CTs performed on postmenopausal women, and men age >= 50 years, to improve opportunistic identification of vertebral fractures.	Conditional	NA
					Intervention thresholds and strategy	11. An initial FRAX assessment, which provides the ten year probability of a major osteoporotic fracture (MOF; clinical spine, hip, forearm or humerus) and/or hip fracture, can be used to identify patients at low, intermediate, high or very high risk of fracture.	Strong	NA
						12. Consider, particularly in older people, drug treatment in those with a prior and/or recent fragility fracture, with fracture risk assessment informing the choice of drug treatment.	Strong	NA
				Men and women with high and very high fracture risk		13. Men and women with high and very high fracture risk (see Fig. 1) should have a DXA if a baseline measurement is needed against which to compare future BMD measurements.	Strong	NA
				Men and women with intermediate fracture risk		14. Men and women with intermediate fracture risk (i.e., between the upper and lower assessment thresholds) should be referred for BMD measurement, if practical. Thereafter, fracture probability should be reassessed using FRAX.	Strong	NA
						15. When BMD is included in a FRAX assessment, the patient’s risk (high, very high or low) is determined by the higher of the two (MOF and hip fracture) risk assessments.	Strong	NA
				men and women with intermediate fracture risk		16. In men and women with intermediate fracture risk, if BMD measurement is unavailable, contraindicated, or impractical (e.g., in frail individuals), drug treatment should be offered if there is a history of fragility fracture and/or if fracture risk exceeds the intervention threshold.	Strong	NA
				very high-risk patients		18. Consider referral of very high-risk patients to an osteoporosis specialist in secondary care, for assessment and consideration of parenteral treatment (some may need first-line anabolic drug treatment, especially those with multiple vertebral fractures). Indications for specialist referral include: ⚬ The presence of single but important clinical risk factors, such as the following: • A recent…	Conditional	NA
						19. The choice of drug treatment should be informed by the level of fracture risk, additional clinical risk factors, cost-effectiveness of treatment and patient preferences.	Strong	NA
						20. FRAX and the link to the NOGG website should be incorporated into electronic patient health record systems.	Strong	NA
					Non‑pharmacological management of osteoporosis	21. A healthy, nutrient-rich balanced diet.	Strong	NA
						22. An adequate intake of calcium (minimum 700 mg daily) is preferably achieved through dietary intake or otherwise by supplementation.	Strong	NA
						23. To consume vitamin D from foods be prescribed vitamin D supplements of at least 800 IU/day if they have identified vitamin D insufficiency or risk factors for vitamin D insufficiency. Those who are either housebound or living in residential or nursing care are more likely to require calcium and vitamin D supplementation to achieve recommended levels of intake.	Strong	NA
						24. A combination of regular weight-bearing and muscle strengthening exercise, tailored according to the individual patient’s needs and ability.	Strong	NA
						25. Advice about smoking cessation if an individual is a smoker.	Strong	NA
						26. Advice to restrict alcohol intake to <= 2 units/day.	Strong	NA
						27. A falls assessment should be undertaken in all patients with osteoporosis and fragility fractures; those at risk should be offered exercise programmes to improve balance and/or that contain a combined exercise protocol.	Strong	NA
					Pharmacological treatment options	28. Fracture risk assessment, patient suitability and preference and cost-effectiveness should inform the choice of drug treatment. In most people at risk of fragility fracture, anti-resorptive therapy is the first-line option.	Strong	NA
						29. Offer oral bisphosphonates (alendronate or risedronate) or intravenous zoledronate as the most cost-effective interventions. Alternative options include denosumab, ibandronate, hormone replacement therapy, raloxifene and strontium ranelate.	Strong	NA
						30. Offer intravenous zoledronate as a first-line treatment option following a hip fracture.	Strong	NA
						31. Before starting denosumab, ensure a long-term personalised osteoporosis management plan is in place and that both the patient and the primary care practitioner are made aware that denosumab treatment should not be stopped or delayed without discussion with a healthcare professional.	Strong	NA
						32. Avoid unplanned cessation of denosumab because it can lead to increased vertebral fracture risk, hence it must not be stopped without considering an alternative therapy.	Strong	NA
						33. If denosumab therapy is stopped, intravenous infusion of zoledronate is recommended 6 months after the last injection of denosumab, with subsequent monitoring of serum CTX guiding the timing of further treatment.	Strong	NA
						34. Where monitoring of serum CTX is not possible, consider a further intravenous infusion of zoledronate 6 months after the first dose of zoledronate.	Conditional	NA
						35. Limit the initiation of HRT for the treatment of postmenopausal osteoporosis to younger post-menopausal women (age <= 60 years) who have low baseline risk for adverse malignant and thromboembolic events.	Strong	NA
						36. Discuss continued use of HRT after the age of 60 years with the patient, with treatment based on an individual risk–benefit analysis.	Conditional	NA
						37. Consider teriparatide or romosozumab as first-line treatment options in postmenopausal women at very high fracture risk, particularly in those with vertebral fractures.	Conditional	NA
						38. Consider teriparatide as a first-line treatment option in men age 50 years and older who are at very high fracture risk, particularly in those with vertebral fractures.	Conditional	NA
						39. Consider as second-line treatment options, teriparatide in postmenopausal women, and men age 50 years and older, and romosozumab in postmenopausal women, who are intolerant of bisphosphonate treatment, particularly in those with vertebral fractures.	Conditional	NA
						40. Following the approved duration of treatment with teriparatide or romosozumab (24 or 12 months respectively), initiate treatment with alendronate, zoledronate or denosumab without delay.	Strong	NA
						41. Consider raloxifene as an option for follow-on treatment after an anabolic drug in women.	Conditional	NA
						42. When other antiresorptive and anabolic treatments are contraindicated or not tolerated, strontium ranelate can be used to treat postmenopausal osteoporosis and men with severe osteoporosis, provided the risk–benefit in relation to cardiovascular and thromboembolic events is considered. Initiation by a specialist who is an expert in osteoporosis management is advised.	Strong	NA
						43. Offer calcium and/or vitamin D supplementation as an adjunct to anti-osteoporosis drug treatment, if dietary calcium is low and/or vitamin D insufficiency is a risk, respectively.	Strong	NA
						44. Treat vitamin D deficiency and insufficiency prior to initiation of parenteral anti-osteoporosis drug treatment, and alongside initiation of oral anti-osteoporosis drug treatment.	Strong	NA
					Duration and monitoring of bisphosphonate treatment	45. Plan to prescribe oral bisphosphonates (alendronate, ibandronate and risedronate) for at least 5 years and then re-assess fracture risk. Longer durations of treatment, for at least 10 years, are recommended in the following men and women (see Fig. 4): • Age >= 70 years at the time that the bisphosphonate is started • Who have a previous history of a hip or vertebral fracture(s) • Treated with…	Strong	NA
						46. Plan to prescribe intravenous bisphosphonate (i.e., zoledronate) for at least 3 years and then re-assess fracture risk. Longer durations of treatment, for at least 6 years, are recommended in the following men and women (see Fig. 5): • Age >= 70 years at the time that the bisphosphonate is started • Who have a previous history of a hip or vertebral fracture(s) • Treated with oral glucocortico…	Strong	NA
						47. If a new fracture occurs after bisphosphonate treatment is discontinued, reassess using FRAX and restart treatment.	Strong	NA
						48. If bisphosphonate treatment is discontinued and no new fracture occurs, reassess using FRAX after 18 months for risedronate and ibandronate, 2 years for alendronate, and 3 years for zoledronate to inform whether treatment should be restarted.	Strong	NA
					Reassessment of fracture risk in individuals on osteoporosis drug treatment	49. Review treatment adherence in men and women who sustain a fragility fracture whilst on drug treatment, (poor adherence is when less than 80% of treatment has been taken correctly) and investigate for secondary causes of osteoporosis.	Strong	NA
						50. Fracture risk assessment in patients receiving drug treatment should be performed using FRAX with BMD, with arithmetic adjustments to FRAX probabilities to take account of additional clinical risk factors. If the FRAXderived fracture probability exceeds the intervention threshold drug treatment should be continued.	Strong	NA
						51. If biochemical markers of bone turnover indicate relapse from suppressed bone turnover and/or BMD has decreased following bisphosphonate withdrawal, consider resumption of drug treatment.	Conditional	NA
						52. After 10 years of bisphosphonate treatment, patient management should be considered on an individual basis.	Conditional	NA
					Rare adverse effects of long‑term bisphosphonate and denosumab treatment	53. During bisphosphonate or denosumab therapy, encourage all patients to maintain good oral hygiene, receive routine dental check-ups, and report any oral symptoms such as dental mobility, pain, or swelling.	Strong	NA
						54. In those with the severe dental disease who require bisphosphonate or denosumab treatment, timely dental review and dental treatment by an appropriately experienced dental surgeon should be pursued before drug administration, bearing in mind drug treatment should be initiated as soon as possible after a fragility fracture; a multi-disciplinary team (MDT) approach to discuss individual needs i…	Conditional	NA
						55. During bisphosphonate or denosumab treatment, although ideally, patients should minimise invasive dental procedures where possible, if indicated they can be carried out safely and successfully in most patients. When dental procedures are required, there are no data available to show whether treatment discontinuation reduces the risk of ONJ. Clinical judgment of the treating physician should g…	Conditional	NA
						56. During bisphosphonate or denosumab therapy, advise patients to report any unexplained thigh, groin or hip pain and if such symptoms develop, the femur should be imaged (by full-length femur X-ray, isotope scanning or MRI).	Strong	NA
						57. If an AFF is identified, image the contralateral femur.	Strong	NA
						58. All patients who develop an AFF should be referred to an osteoporosis specialist to guide the management of future bone health.	Strong	NA
						59. In patients who develop an AFF, discontinue bisphosphonate or denosumab treatment.	Conditional	NA
					Glucocorticoid‑induced osteoporosis	60. Because bone loss and increased fracture risk occur early after initiation of oral glucocorticoids, boneprotective treatment should be started in the following people, at the same time as glucocorticoid therapy without waiting for bone density assessment, which should follow later: a) Anyone with a prior fragility fracture, b) Women age >= 70 years, c) Postmenopausal women, and men aged >= 50…	Strong	NA
						61. Oral bisphosphonates (alendronate or risedronate) or intravenous zoledronate are the most cost-effective first-line drug options for bone protection. Denosumab is an alternative option. Teriparatide can be a first-line drug option in those at very high fracture risk.	Strong	NA
						62. Adequate calcium intake should be achieved through dietary intake if possible, with the use of supplements if necessary. An adequate vitamin D status should be maintained, using supplements if required.	Strong	NA
						63. If glucocorticoid therapy is stopped, withdrawal of bone-protective therapy may be considered at the same time, provided on re-assessment of fracture risk using FRAX, the probabilities of both major osteoporotic fracture and of hip fracture lie below the intervention threshold.	Strong	NA
						64. If glucocorticoids are continued long term, bone protection should be maintained in the majority of cases.	Strong	NA
					Men receiving androgen‑deprivation therapy	65. All men starting androgen deprivation therapy (ADT) should have their fracture risk assessed using FRAX, considering ADT use as a secondary cause of osteoporosis, with BMD measured where available.	Strong	NA
						66. Consider referring men, with high fracture risk requiring drug treatment, to secondary care for assessment and initiation of treatment with bisphosphonates or denosumab.	Conditional	NA
						67. Men with FRAX probability near to, but below the intervention threshold, and patients going on to additional systemic therapies (particularly those requiring glucocorticoids), should have FRAX with BMD reassessed 12–18 months after starting ADT.	Conditional	NA
					Women receiving aromatase inhibitor therapy	68. All women starting aromatase inhibitor (AI) therapy should have their fracture risk assessed using FRAX, considering AI use as a secondary cause of osteoporosis, including BMD measurement where practical.	Strong	NA
						69. Women with high fracture risk should be commenced on drug treatment to prevent osteoporosis and fracture, with bisphosphonates or denosumab.	Strong	NA
						70. Women with a FRAX probability near to, but below the intervention threshold, and patients going on to additional systemic therapies (particularly those requiring glucocorticoids), should have FRAX with BMD reassessed 12–24 months after starting AI therapy.	Conditional	NA
						71. If adjuvant high-dose bisphosphonate therapy is used as part of breast cancer management, consider assessing fracture risk at the end of this bisphosphonate therapy, particularly if AI therapy continues.	Conditional	NA
					Management of symptomatic osteoporotic vertebral fractures	72. Administer analgesia orally rather than parenterally whenever possible. Pain should be regularly reviewed, and analgesia titrated up or down according to pain intensity and side effects, with the use of the weakest effective agent for the shortest possible time.	Strong	NA
						73. Avoid the use of non-steroidal anti-inflammatory drugs (NSAIDs) in older people, but, if used, co-prescribe a proton-pump inhibitor, and monitor for gastro-intestinal, renal and cardiovascular side-effects.	Strong	NA
						74. Prescribe appropriate laxative therapy, such as the combination of a stool softener and a stimulant laxative, whenever opioid therapy is used in older people.	Strong	NA
						75. It is recommended that exercise programmes following vertebral fracture include progressive muscle-strengthening activity, including back extensor muscle strengthening and/or endurance exercise.	Strong	NA
						76. When a patient is in pain it may be advisable to initially perform an exercise for back extensors in an unloaded position.	Conditional	NA
						77. Provide clear and prompt guidance on how to adapt movements involved in day-to-day living, including how exercises can help with posture and pain, to patients with painful vertebral fractures.	Strong	NA
						78. Ensure prompt secondary fracture prevention is started following a fracture, with follow-up through fracture liaison services for all postmenopausal women, and men aged 50 years and older, with a newly diagnosed vertebral fracture.	Strong	NA
					Models of care for fracture prevention	79. Multidisciplinary, coordinator-based FLS are recommended to systematically identify men and women with fragility fractures, facilitating timely assessment of fracture and falls risk, and where appropriate, tests to exclude secondary causes of osteoporosis, radiological investigation including BMD testing, and initiation of pharmacological and non-pharmacological interventions to reduce risk o…	Strong	NA
						80. FLSs should include embedded local audit systems supported by a clinical fracture database to enable monitoring of care provided to fracture patients (e.g., Royal College of Physicians FLS-Database).	Strong	NA
						81. FLSs should employ a range of case-finding strategies to identify all inpatients and outpatients with fragility fractures.	Strong	NA
						82. Diagnostic imaging services should routinely evaluate the spine in all imaging of postmenopausal women, and men aged >= 50 years, in which the spine is visualised, and report vertebral fractures using standardised methods.	Strong	NA
						83. Patients recommended drug treatment for osteoporosis should be offered tailored information about osteoporosis and its treatments and further medication reviews to support adherence and to discuss alternative treatments if unacceptable adverse events arise or adherence is difficult.	Strong	NA
						84. Primary care clinicians should always have in mind the possibility of vertebral fracture in postmenopausal women and men age >= 50 years who present with acute onset back pain, especially thoracic pain if they have risk factors for osteoporosis.	Strong	NA
					Recommendations for training	85. Training in personalised care, including shared decision making, is provided within all higher professional training curricula in relevant medicine and surgical specialities.	Strong	NA
						86. Training in osteoporosis and metabolic bone diseases is a clearly articulated component of each of the relevant medical and surgical specialities higher professional training curricula set out by the applicable medical and surgical Royal Colleges.	Strong	NA
						87. Primary care physicians have sufficient training in this area with efficient access to up-to-date evidence-based resources and guidelines, and continual professional development (CPD) opportunities to maintain and refine knowledge.	Strong	NA
						88. The management of osteoporosis is a component of training in all relevant allied health disciplines.	Strong	NA
						89. Training should be provided to Fracture Liaison Service personnel to achieve high-quality DXA performance and reporting.	Strong	NA
						90. Quality improvement training should be provided to healthcare personnel responsible for the delivery of Fracture Liaison and/or Osteoporosis Services.	Strong	NA
					Recommendations for commissioners of healthcare	91. Should recognise that fractures due to osteoporosis are a significant and growing public health issue with consequent high health and social care costs and ensure that fragility fractures are addressed explicitly in their local healthcare programmes.	Strong	NA
						92. Should ensure that local healthcare programmes address approaches to reduce the prevalence of avoidable risk factors for osteoporosis and fractures related to falls and poor bone health and, in so doing, makes explicit the roles of both the NHS and other agencies.	Strong	NA
						93. Should ensure electronic patient health record systems have FRAX, and the link to the NOGG website, integrated to aid identification and treatment of those at risk of fragility fracture, and that electronic patient health record systems enable clear, and where possible automated, electronic communication between FLS and primary care teams.	Strong	NA
						94. Should put arrangements in place so that those at risk of osteoporotic fractures have the opportunity to receive appropriate investigation (e.g., fracture risk assessment, falls risk assessment, bone density measurement), lifestyle advice (e.g., about diet, exercise, and smoking), and bone protective drug therapy (NICE Quality Standards 149, 2017). The latter includes the availability of pare…	Strong	NA
						95. Should ensure that accurate, up-to-date consistent information about pharmacological drug interventions is widely available to postmenopausal women, and men aged >= 50 years, their healthcare advocates, and professional advisers, so that patients can make informed decisions about treatment and treatment adherence.	Strong	NA
						96. Integrated Care Systems (ICS) should specifically address the burden of fragility fractures on the local economy and ensure that Fracture Liaison Services are available for all patients who sustain a fragility fracture.	Strong	NA
						97. ICS should bring together local specialists, generalists and other stakeholders, including patient representatives, to agree local treatment practices and referral pathways for the management of osteoporosis and prevention of fragility fractures. It is often helpful to identify a lead clinician in both primary and secondary care. The recommendations of this group should take account of local …	Strong	NA
23	Compston 2017	the UK National Osteoporosis Guideline Group (NOGG) (updated)	UK	postmenopausal women and men age 50 years or over	Definition and diagnosis of osteoporosis	1. The normal reference range in men and women is that derived from the NHANES survey for Caucasian women age 20–29 years.	Grade C	NA	Levels of evidence for studies of intervention are defined as follows: Ia from meta-analysis of randomised controlled trials (RCTs) Ib from at least one RCT IIa from at least one well-designed controlled study without randomisation IIb from at least one other type of well-designed quasiexperimental study III from well-designed non-experimental descriptive studies, e.g. comparative studies, correl…
						2. Other sites and validated technologies may be used in clinical practice, but it should be recognised that the significance of a given T-score differs between sites and technologies	Grade B	NA
						3. The same diagnostic cutoff values for BMD can be applied to men as for women since there is evidence that the risk of fracture for any given femoral neck BMDand age is similar in men to that in women	Grade B	NA
						4. Patients are defined as having osteoporosis on the basis of the lower of the two T-scores. The prediction of fracture is, however, not improved by the use of multiple sites and the use of multiple sites for diagnosis is not recommended	Grade B	NA
					Fracture-risk assessment	5. The working group does not recommend the use of BMD testing alone for population screening	Grade B	NA
						6. The consideration of these risk factors improves the sensitivity of testing without sacrificing specificity, and the writing group recommend their inclusion in case-finding algorithms	Grade B	NA
						7. The period of 10 years covers the likely initial duration of treatment and the benefits that may continue if treatment is stopped.	Grade C	NA
						8. The use of FRAX for fracture risk assessment is therefore preferred	Grade B	NA
						9. Vertebral fracture assessment should be considered in postmenopausal women and older men if there is a history of >=4 cm height loss, kyphosis, recent or current long-term oral glucocorticoid therapy, or a BMD T-score <= -2.5	Grade C	NA
					Lifestyle measures in the management of osteoporosis	10. It is recommended that a daily calcium intake of between 700 and 1200 mg should be advised, if possible achieved through dietary intake (https://www.gov.uk/government/uploads/…/familyfoodmethod-rni-11dec14.pdf)	Grade B	NA
						11. It is recommended that in postmenopausal women and men >=50 years who are at increased risk of fracture, a daily dose of 800 IU of cholecalciferol should be advised	Grade A	NA
						12. In postmenopausal women and older men receiving bone-protective therapy for osteoporosis it is recommended that calcium supplementation should also be given if the dietary intake is below 700 mg/day, and vitamin D supplementation with 800 IU/day of cholecalciferol considered in those at risk of/with evidence for vitamin D insufficiency	Grade B	NA
						13. Regular weightbearing exercise should be advised, tailored according to the individual patient	Grade B	NA
						14. Falls history should be obtained in patients with osteoporosis and further assessment and appropriate measures undertaken in those at risk	Grade B	NA
					Pharmacological interventions	15. Anti-fracture efficay of treatments for postmenopausal women with osteoporosis when given with calcium and vitamin D. (1) Vertebral fracture: Alendronate, Ibandronate, Risedronate, Zoledronic acid, Calcitriol, Denosumab, hormone replacement therapy, Raloxifene, Teriparatide; (2) Non-vertebral fracture: Alendronate, Ibandronate, Risedronate, Zoledronic acid, Denosumab, hormone replacement ther…	Grade A	NA
					Contraindications and special precautions	16. Although further studies are required, in patients who stop denosumab, switching to an alternative therapy such as a bisphosphonate should be considered	Grade C	NA
						17. In women who are intolerant of oral bisphosphonates or in whom they are contraindicated, intravenous bisphosphonates or denosumab provide appropriate and cost-effective treatment options with hormone replacement therapy or raloxifene as additional options	Grade A	NA
					Duration and monitoring of bisphosphonate therapy	18. Based on the evidence above, continuation of bisphosphonate treatment beyond 3–5 years (3 years for zoledronic acid and 5 years for alendronate, ibandronate and risedronate) can generally be recommended in the following situations: (1) Age 75 years or more (2) Previous history of a hip or vertebral fracture (3) Occurrence of one or more low trauma fractures during treatment, after exclusion o…	Grade B	NA
						19. If treatment is discontinued, fracture risk should be reassessed: (1) After a new fracture regardless of when this occurs (2) If no new fracture occurs, after 18 months to 3 years	Grade C	NA
						20. Treatment review should be performed after 5 years of treatment with alendronate, risedronate or ibandronate and after 3 years of treatment with zoledronic acid	Grade C	NA
						21. Reassessment of fracture risk in treated individuals can be performed using FRAX with femoral neck BMD	Grade B	NA
						22. If biochemical markers of bone turnover indicate relapse from suppressed bone turnover and BMD has decreased following withdrawal, resumption of treatment should be considered	Grade C	NA
					Glucocorticoid-induced osteoporosis	23. Effect of interventions for glucocorticoid-induced osteoporosis on BMD and fracture risk: (1) Spine BMD: Alendronate (A), Risedronate (A), Teriparatide (A), Zoledronic acid (A); (2) Hip BMD: Alendronate (A), Risedronate (A), Teriparatide (A), Zoledronic acid (A); (3) Vertebral fracture: Alendronate (B), Risedronate (A), Teriparatide (A);	Grade A,B	NA
						24. For high doses of glucocorticoids, for example >=15 mg prednisolone/day or its equivalent, greater upward adjustment of fracture probability may be required	Grade C	NA
						25. In general, women age >=70 years, or with a previous fragility fracture or taking large doses of glucocorticoids (>=7.5 mg/prednisolone or equivalent/day) exceed the intervention threshold and should be considered for boneprotective therapy	Grade C	NA
						26. Because bone loss and increased fracture risk occur early after initiation of glucocorticoids, bone-protective treatment should be started at the onset of therapy in patients at increased risk of fracture	Grade C	NA
						27. An adequate vitamin D status should be maintained, using supplements if required. If glucocorticoid therapy is stopped, withdrawal of bone-protective therapy may be considered, but if glucocorticoids are continued long term, bone protection should be maintained in the majority of cases	Grade C	NA
						28. Bone-protective therapy may be appropriate in some premenopausal women and younger men, particularly in individuals with a previous history of fracture or receiving high doses of glucocorticoids	Grade C	NA
						29. Caution is advised in the use of bisphosphonates in women of child-bearing age. Referral of complex cases to secondary care is recommended	Grade C	NA
					Osteoporosis in men	30. In men who are intolerant of oral bisphosphonates or in whom they are contraindicated, zoledronic acid or denosumab provide appropriate alternatives, with teriparatide as an additional option	Grade B	NA
						31. For the purposes of FRAX calculations, the BMD T-scores in men are calculated based on the female reference database	Grade B	NA
						32. Secondary causes of osteoporosis are commonly found amongst men, so this population requires thorough investigation	Grade C	NA
						33. Intervention thresholds for men are similar to those recommended for women	Grade C	NA
						34. All men starting on androgen-deprivation therapy should have their fracture risk assessed (https://www.nice.org.uk/guidance/cg175/chapter/1Recommendations#men-havinghormone-therapy-2)	Grade B	NA
						35. Consideration should be given to referring men with osteoporosis to specialist centres, particularly younger men or those with severe disease	Grade C	NA
					Postfracture care and fracture liaison services	36. Coordinator-based FLS systems are recommended, with a dedicated employee (a FLS coordinator) who, using electronic patient lists, systematically identifies men and women with fragility fracture, facilitating clinical risk factor evaluation, pathology tests to exclude secondary causes of osteoporosis and radiological investigation including BMD testing	Grade A	NA
					Case finding and intervention thresholds	37. In the absence of a screening policy, a case-finding strategy is recommended where patients are identified because of a fragility fracture or by the presence of other clinical risk factors	Grade C	NA
						38. Fracture risk should be assessed in postmenopausal women and men age 50 years or more with the risk factors outlined below where assessment would influence management	Grade C	NA
					Clinical risk factors considered in the FRAX assessment of fracture probability	39. The approach recommended for decision making is based on fracture probabilities derived from FRAX and can be applied to men and women. This approach is underpinned by cost-effectiveness analysis with generic alendronate as the intervention	Grade B	NA
						40. Women with a prior fragility fracture should be considered for treatment without the need for further assessment, although BMD measurement is sometimes appropriate, particularly in younger postmenopausal women	Grade C	NA
						41. The intervention threshold up to age 70 years is set at a risk equivalent to that associated with a prior fracture, in line with current clinical practice, and therefore rises with age. At age 70 years and above, fixed thresholds are applied	Grade B	NA

## Sheet: About osteoporosis (<50 years)
No.	Author/Year	Developer	Country	Population	Topic	Recommendation	Grade of Recommendation	Quality of evidence	Criteria for grade of recommendations and quality of evidence
1	Buckley 2017	the American College of Rheumatology (ACR)	USA	Adults age <40 years at low risk of fracture		6. Optimize calcium and vitamin D intake and lifestyle modifications over treatment with bisphosphonates, teriparatide, or denosumab. Conditional recommendation for calcium and vitamin D over oral bisphosphonates, teriparatide, and denosumab because of low-quality evidence on additional antifracture benefit of the alternative treatments, costs, and potential harms Strong recommendation for calciu…	Strong, Conditional	NA	A strong recommendation means that the Panel was confident that the desirable effects of following the recommendation outweigh the undesirable effects (or vice versa), so the course of action would apply to all or almost all patients, and only a small proportion would not want to follow the recommendation. A conditional recommendation means that the Panel believed the desirable effects of followi…
2	Gregson 2022	The National Osteoporosis Guideline Group (NOGG)	UK	Men and women with low fracture risk, without a prior fragility fracture	Intervention thresholds and strategy	17. Men and women with low fracture risk, without a prior fragility fracture, can be reassured that their fracture risk is low and offered lifestyle advice as appropriate.	Strong	NA	Recommendations follow the Grading of Recommendations Assessment, Development, and Evaluation GRADE binary classification of recommendations as either strong or conditional (also known as discretionary or qualified recommendations). Recommendations have been made after the assessment of: 1. The balance between desirable and undesirable effects-The larger the difference between the desirable and u…
